# Supplementary material for: Mass Spectrometry-Based Proteomic Analysis of Potential Host Proteins Interacting with GP5 in PRRSV-Infected PAMs
Source: Int J Mol Sci. 2024 Feb 28;25(5):2778. doi: 10.3390/ijms25052778 (PMC10932240; doi:10.3390/ijms25052778)
Supplement: Supplementary file 1 [file ijms-25-02778-s001.zip › Table S1.xlsx]

## Sheet: Sheet1
Table S1. Detailed information of the identified proteins.
Accession	Description	Coverage [%]	# Peptides	# PSMs	# Unique Peptides	# AAs	MW [kDa]	calc. pI	Abundances (Grouped): G	Abundances (Grouped): R	Abundances (Grouped): Y	Average Ions Score (by Search Engine): Mascot
F1RSE6	DNA-dependent protein kinase catalytic subunit OS=Sus scrofa OX=9823 GN=PRKDC PE=1 SV=3	23	83	100	83	4136	465.3	7.12	5.81458e+08	9.49606e+07	5.43361e+07	42.85
K9IVP5	Myosin-9 OS=Sus scrofa OX=9823 GN=MYH9 PE=1 SV=4	39	68	112	50	1960	226.5	5.6	3.71145e+07	1.53554e+07	9.12623e+08	113.91
A0A4X1U8G2	Pre-mRNA processing factor 8 OS=Sus scrofa OX=9823 GN=PRPF8 PE=1 SV=2	20	47	61	47	2335	273.6	8.84	3.94863e+08	2.04661e+07	1.50471e+06	38.62
F1S4P6	Eukaryotic translation initiation factor 3 subunit A OS=Sus scrofa OX=9823 GN=EIF3A PE=2 SV=1	36	46	53	46	1376	166.1	6.79	3.73109e+08	1.94792e+07	4.29813e+06	35.55
A0A4X1TMN9	CAD protein OS=Sus scrofa OX=9823 GN=CAD PE=1 SV=3	24	45	57	45	2225	242.9	6.46	6.18463e+08	1.02746e+07	215589	42.85
A0A8D0THT1	Spectrin beta chain OS=Sus scrofa OX=9823 GN=SPTBN1 PE=1 SV=2	19	39	44	39	2365	274.6	5.57	1.47575e+08	6.62316e+07	3.76424e+06	40.03
F1SGG3	Keratin, type II cytoskeletal 1 OS=Sus scrofa OX=9823 GN=KRT1 PE=3 SV=1	67	44	165	38	624	64.9	8.12	5.59209e+09	7.98086e+09	1.99927e+09	61.89
A0A8W4F9X0	Stress-70 protein, mitochondrial OS=Sus scrofa OX=9823 GN=HSPA9 PE=2 SV=1	68	38	63	37	662	71.9	5.94	3.57976e+07	4.92919e+08	1.06901e+07	42.52
F1S8S9	Golgi-specific brefeldin A-resistance guanine nucleotide exchange factor 1 OS=Sus scrofa OX=9823 GN=GBF1 PE=1 SV=2	24	35	38	35	1857	206.2	5.73	2.32683e+08	8.41181e+06	270287	41.12
P11607	Sarcoplasmic/endoplasmic reticulum calcium ATPase 2 OS=Sus scrofa OX=9823 GN=ATP2A2 PE=1 SV=1	32	35	64	33	1042	114.8	5.34	7.44799e+08	1.10548e+08	1.10367e+07	42
A0A8D0N1F4	Filamin-A OS=Sus scrofa OX=9823 GN=FLNA PE=1 SV=4	18	34	34	33	2647	280.6	6.06	1.11892e+08	5.33215e+06	2.66087e+06	40.42
A0A287BQ98	Nucleoporin 205 OS=Sus scrofa OX=9823 GN=NUP205 PE=1 SV=3	18	33	38	33	2012	227.8	6.19	1.67565e+08	2.1977e+07	3.04375e+08	28.17
A0A480RSX2	Leucine-rich PPR motif-containing protein, mitochondrial OS=Sus scrofa OX=9823 PE=1 SV=3	22	32	46	32	1394	158.8	6.13	5.86398e+07	1.52009e+08	1.88119e+06	41.89
F1RW75	Desmoplakin OS=Sus scrofa OX=9823 GN=DSP PE=1 SV=3	10	32	44	32	2883	331.6	6.81	1.29967e+08	1.3356e+08	6.83404e+06	34.46
P03974	Transitional endoplasmic reticulum ATPase OS=Sus scrofa OX=9823 GN=VCP PE=1 SV=4	51	31	70	31	806	89.3	5.26	5.58687e+08	3.00364e+08	2.65909e+07	54.34
A0A4X1W6A2	Protein MON2 homolog OS=Sus scrofa OX=9823 PE=1 SV=1	18	31	34	31	1715	189.9	6.1	1.82527e+08	2.59388e+07		42.25
A0A4X1UWC7	CCR4-NOT transcription complex subunit 1 OS=Sus scrofa OX=9823 GN=CNOT1 PE=1 SV=2	12	31	31	31	2375	266.9	7.11	1.17238e+08	8.60529e+07		37.54
A0A8D0ZNT0	Keratin 10 OS=Sus scrofa OX=9823 GN=KRT10 PE=1 SV=6	62	36	115	30	572	58.2	5.21	3.425e+09	2.68595e+09	1.17845e+09	61.52
A0A4X1V870	Ecm29 proteasome adaptor and scaffold OS=Sus scrofa OX=9823 GN=ECPAS PE=1 SV=1	23	41	50	30	1894	209.5	8.75	3.09534e+08	7.25618e+06		39.63
A0A287BHY5	Keratin 2 OS=Sus scrofa OX=9823 GN=KRT2 PE=1 SV=2	65	38	120	29	639	65.7	8	1.40817e+09	1.32016e+09	5.26768e+08	57.28
A0A8D1D3H9	Nucleolin OS=Sus scrofa OX=9823 GN=NCL PE=1 SV=3	35	29	57	29	716	77.3	4.7	3.57375e+08	5.4886e+08	3.06094e+07	49
A0A287BL93	Heterogeneous nuclear ribonucleoprotein M OS=Sus scrofa OX=9823 GN=HNRNPM PE=1 SV=3	38	28	37	28	730	77.5	8.7	3.40195e+07	2.05151e+08	3.98999e+06	45.13
A0A4X1WBE0	Exportin-1 OS=Sus scrofa OX=9823 GN=XPO1 PE=1 SV=1	29	28	54	28	1071	123.1	6.06	7.51311e+07	1.27548e+09	4.74145e+06	44.56
A0A4X1THV4	26S proteasome non-ATPase regulatory subunit 1 OS=Sus scrofa OX=9823 GN=PSMD1 PE=1 SV=2	31	28	38	28	953	105.8	5.39	2.452e+07	5.3918e+08	2.90353e+06	39.75
F1RY22	Midasin OS=Sus scrofa OX=9823 GN=MDN1 PE=1 SV=2	5	27	27	27	5596	631.1	5.68	7.37341e+07	6.2602e+06	6.44945e+07	34.1
A0A8D0UK54	ADP ribosylation factor guanine nucleotide exchange factor 1 OS=Sus scrofa OX=9823 GN=ARFGEF1 PE=1 SV=2	21	36	38	26	1849	208.7	5.85	1.83373e+08	7.00672e+06	5.31546e+06	45.29
A0A0B8RT85	ADP-ribosylation factor guanine nucleotide-exchange factor 2 (Brefeldin A-inhibited) OS=Sus scrofa OX=9823 GN=ARFGEF2 PE=1 SV=3	22	36	37	26	1785	201.9	6.33	1.20041e+08	838063	13790919	40.63
A0A8D1BP89	Fatty acid synthase OS=Sus scrofa OX=9823 GN=FASN PE=1 SV=3	13	27	33	26	2512	272.2	6.44	9.33793e+07	1.95207e+07		31.65
A0A4X1VJ17	Heat shock protein family A (Hsp70) member 8 OS=Sus scrofa OX=9823 GN=HSPA8 PE=1 SV=1	73	39	125	25	646	70.9	5.52	2.24297e+08	7.97604e+09	2.35774e+08	52.71
P05024	Sodium/potassium-transporting ATPase subunit alpha-1 OS=Sus scrofa OX=9823 GN=ATP1A1 PE=1 SV=1	41	40	91	25	1021	112.7	5.49	1.31509e+09	3.23403e+08	3.38857e+07	47.62
A0A4X1TN65	Dynein cytoplasmic 1 heavy chain 1 OS=Sus scrofa OX=9823 GN=DYNC1H1 PE=1 SV=5	7	25	32	25	4646	532.1	6.4	3.62661e+07	5.26478e+06	418201	40.53
P02543	Vimentin OS=Sus scrofa OX=9823 GN=VIM PE=1 SV=4	56	27	41	24	466	53.7	5.12	5.44991e+07	1.92495e+07	3.58437e+08	54.21
A0A4X1WBL9	T-complex protein 1 subunit delta OS=Sus scrofa OX=9823 GN=CCT4 PE=1 SV=4	54	24	34	23	539	58.1	7.83	3.18913e+07	1.58718e+07	9.8419e+07	54.29
A0A480XVS8	MICOS complex subunit MIC60 OS=Sus scrofa OX=9823 PE=2 SV=1	58	35	74	23	680	75.6	5.99	9.55867e+08	2.69881e+08	5.91567e+06	47.68
A0A4X1VST4	Eukaryotic translation elongation factor 2 OS=Sus scrofa OX=9823 GN=EEF2 PE=1 SV=4	38	23	60	23	858	95.4	6.83	2.17156e+08	1.50093e+08	4.41e+07	41.32
A0A8D1A0C4	Coiled-coil domain containing 88C OS=Sus scrofa OX=9823 GN=CCDC88C PE=1 SV=3	12	23	24	23	2005	225	6.23	6.97206e+07	3.25181e+06		40.2
A0A0B8RZM8	Exportin-2 OS=Sus scrofa OX=9823 GN=CSE1L PE=1 SV=3	27	23	32	23	971	110.4	5.77	5.38999e+07	1.11957e+08	1.06123e+07	37.67
A0A8D0PQK5	HECT-type E3 ubiquitin transferase OS=Sus scrofa OX=9823 GN=HUWE1 PE=4 SV=1	6	23	24	23	4367	480.9	5.21	3.66887e+07	546561	365389	30.95
I3L9J4	Chaperonin containing TCP1 subunit 6A OS=Sus scrofa OX=9823 GN=CCT6A PE=2 SV=1	56	22	36	22	531	58	6.8	6.39231e+07	2.90193e+07	1.01433e+08	54.2
I3L7Q4	Pre-mRNA-processing factor 6 OS=Sus scrofa OX=9823 GN=PRPF6 PE=1 SV=1	25	22	23	22	907	103.4	8.25	3.33681e+06	1.21996e+08		44.15
F1RIE2	DNA damage-binding protein 1 OS=Sus scrofa OX=9823 GN=DDB1 PE=1 SV=1	24	22	27	22	1139	126.8	5.26	5.56695e+07	4.25794e+07	5.17684e+06	30.55
A0A8D0XVN7	Gem-associated protein 4 OS=Sus scrofa OX=9823 PE=2 SV=1	20	21	34	21	1048	118.1	6.24	5.63799e+07	2.39688e+08	436846	46.11
A0A8D0PST9	Interleukin enhancer-binding factor 3 OS=Sus scrofa OX=9823 PE=1 SV=3	29	21	38	21	889	95.8	8.76	9.42909e+07	1.16934e+08	6.39113e+06	36.31
A0A8D1HQ28	Importin-9 OS=Sus scrofa OX=9823 GN=IPO9 PE=1 SV=3	22	21	31	21	1040	115.6	4.81	9.76974e+07	1.66896e+08	3.89581e+06	33.64
A0A8D1GU25	X-ray repair cross-complementing protein 5 OS=Sus scrofa OX=9823 GN=XRCC5 PE=1 SV=3	42	21	32	21	728	82.7	5.81	1.20994e+08	1.06085e+07	1.51489e+06	31.83
A0A4X1VEW0	60 kDa heat shock protein, mitochondrial OS=Sus scrofa OX=9823 PE=2 SV=1	51	20	87	20	562	60.1	5.74	5.64654e+08	2.14278e+08	6.41427e+07	63.67
A0A8D1WZF0	T-complex protein 1 subunit gamma (Fragment) OS=Sus scrofa OX=9823 GN=CCT3 PE=2 SV=1	43	20	27	20	545	60.6	6.43	1.01033e+07	3.67464e+06	1.22085e+08	51.37
F1SGG6	Keratin 5 OS=Sus scrofa OX=9823 GN=KRT5 PE=1 SV=3	48	32	64	20	602	63.2	7.74	2.36539e+08	3.85741e+08	7.26442e+07	51.29
A0A8D0Z661	RNA helicase OS=Sus scrofa OX=9823 GN=DHX9 PE=1 SV=4	22	20	44	20	1384	149.7	6.84	1.08093e+08	5.65722e+07	3.92337e+06	47.89
F1RHR8	Serine/threonine-protein kinase mTOR OS=Sus scrofa OX=9823 GN=MTOR PE=1 SV=1	8	20	21	20	2548	288.8	7.17	1.49087e+08	1.09709e+08	24035709	36.61
F1RJX0	A-kinase anchoring protein 11 OS=Sus scrofa OX=9823 GN=AKAP11 PE=1 SV=1	11	20	21	20	1902	207.3	5.39	7.46083e+07	4.5099e+06	1180522	30.63
A0A8D0S9T6	Heterogeneous nuclear ribonucleoprotein K OS=Sus scrofa OX=9823 GN=HNRNPK PE=2 SV=1	56	19	37	19	439	48.5	5.92	1.57875e+08	7.39141e+07	9.1881e+07	52.13
F1RWJ5	Importin subunit beta-1 OS=Sus scrofa OX=9823 GN=KPNB1 PE=1 SV=2	30	19	34	19	876	97.2	4.78	6.7308e+07	2.23463e+08	4.47258e+07	40.18
A0A5G2R550	Dedicator of cytokinesis protein 7 OS=Sus scrofa OX=9823 GN=DOCK7 PE=1 SV=4	9	19	21	19	2129	241.6	6.8	3.88994e+07	2.9484e+06		38.75
F1SC47	Delta-1-pyrroline-5-carboxylate synthase OS=Sus scrofa OX=9823 GN=ALDH18A1 PE=1 SV=2	30	18	23	18	795	87.1	7.12	6.34232e+07	3.44513e+06		37.87
A0A8D1VCF9	Serine/threonine-protein kinase RIO1 OS=Sus scrofa OX=9823 GN=RIOK1 PE=1 SV=2	33	18	26	18	565	64.8	6.19	2.43896e+08	8.21901e+07	1.11862e+07	36.69
A0A287B611	DNA polymerase epsilon catalytic subunit OS=Sus scrofa OX=9823 GN=POLE PE=1 SV=5	8	17	18	17	2284	261.8	6.39	5.19273e+07			39.29
Q8WNW3	Junction plakoglobin OS=Sus scrofa OX=9823 GN=JUP PE=1 SV=3	25	17	20	17	745	81.6	6.14	1.77074e+07	4.59389e+07		34.07
A0A8D0JV37	E1 ubiquitin-activating enzyme OS=Sus scrofa OX=9823 GN=LOC110257910 PE=1 SV=3	32	16	34	16	1060	118.2	5.76	1.36153e+08	5.61311e+07	2.89439e+06	62.21
A0A4X1V534	Histidine kinase/HSP90-like ATPase domain-containing protein OS=Sus scrofa OX=9823 GN=HSP90AB1 PE=1 SV=4	49	29	78	16	724	83.3	5.03	2.71491e+08	1.00698e+09	1.10941e+08	46.62
A0A5G2R2T5	Solute carrier family 3 member 2 OS=Sus scrofa OX=9823 GN=SLC3A2 PE=1 SV=1	38	19	30	16	586	63.7	5.1	2.79975e+08	1.27922e+08	901876	45.77
A0A480JRT9	26S proteasome non-ATPase regulatory subunit 2 OS=Sus scrofa OX=9823 GN=PSMD2 PE=1 SV=3	26	16	26	16	908	100.2	5.2	5.8437e+07	3.16665e+07	1.09622e+06	45.73
A0A8D1J1Y8	Calnexin OS=Sus scrofa OX=9823 GN=CANX PE=1 SV=2	41	21	53	16	610	69.3	4.6	2.00306e+08	1.44715e+09	3.61248e+07	45.57
A0A8D1ZE35	Telomere length regulation protein TEL2 homolog OS=Sus scrofa OX=9823 GN=TELO2 PE=1 SV=2	19	16	18	16	839	92	5.76	1.50671e+07	8.48453e+07	1.26013e+06	43.21
A0A287AB98	Coiled-coil domain containing 88A OS=Sus scrofa OX=9823 GN=CCDC88A PE=1 SV=1	11	16	16	16	1604	185.5	5.86	8.90751e+07	2.21347e+07	4.34015e+06	35.91
F1RIY8	Dynein axonemal assembly factor 5 OS=Sus scrofa OX=9823 GN=DNAAF5 PE=1 SV=4	16	16	21	16	863	93.9	6.42	3.06022e+07	9.48767e+07		30.83
A0A4X1VCL1	Proteasome 26S subunit, ATPase 2 OS=Sus scrofa OX=9823 GN=PSMC2 PE=1 SV=3	38	15	18	15	433	48.6	5.95	3.09541e+06	3.54072e+06	8.28174e+07	48.85
F1SHC0	Peripherin OS=Sus scrofa OX=9823 GN=PRPH PE=1 SV=2	32	18	20	15	469	53.6	5.47	4.76024e+06	5.67294e+06	9.57895e+07	48.64
O02705	Heat shock protein HSP 90-alpha OS=Sus scrofa OX=9823 GN=HSP90AA1 PE=1 SV=5	44	27	77	15	733	84.8	5.02	1.60086e+08	2.85078e+08	1.64991e+08	46.92
A0A8D1I048	ABC-type glutathione-S-conjugate transporter OS=Sus scrofa OX=9823 GN=ABCC1 PE=1 SV=1	10	15	16	15	1455	162.8	6.74	4.00894e+07	499754		45.15
Q6S4N2	Heat shock 70 kDa protein 1B OS=Sus scrofa OX=9823 GN=HSPA1B PE=1 SV=1	61	28	80	15	641	70.1	5.66	2.31677e+08	2.57198e+08	50156997	42.8
C3RZ98	Protein arginine N-methyltransferase 5 OS=Sus scrofa OX=9823 PE=2 SV=1	25	15	29	15	637	72.6	6.29	4.48921e+07	1.46436e+08	60930475	41.87
A0A8D0V9F7	RNA helicase OS=Sus scrofa OX=9823 GN=DDX17 PE=1 SV=2	32	20	29	15	729	80.2	8.27	3.13747e+07	1.0067e+08	9.39587e+06	41.63
K7GSE0	Mitochondrial proton/calcium exchanger protein OS=Sus scrofa OX=9823 GN=LETM1 PE=1 SV=1	22	15	15	15	720	80.7	6.7	8.29276e+07	3.33789e+06	5663075	40.71
A0A8D1ZRL6	Splicing factor 3b subunit 3 OS=Sus scrofa OX=9823 GN=SF3B3 PE=1 SV=4	14	15	17	15	1217	135.6	5.26	6.28797e+07	3.30648e+07	4.69764e+06	38.69
A0A8D0WP60	Ribosome-binding protein 1 OS=Sus scrofa OX=9823 GN=RRBP1 PE=1 SV=5	23	15	16	15	1427	153.7	8.6	4.08755e+07	1.91824e+06		38.42
A0A8D1HRB6	Insulin like growth factor 2 receptor OS=Sus scrofa OX=9823 GN=IGF2R PE=1 SV=3	6	15	15	15	2491	273.7	5.94	4.22937e+07	3.82602e+06		38.17
A0A8W4F7C8	AFG3 like matrix AAA peptidase subunit 2 OS=Sus scrofa OX=9823 GN=AFG3L2 PE=1 SV=2	16	15	18	15	803	88.8	8.66	8.50905e+07	1.69207e+07	2.35405e+07	33.71
A0A287B5V1	60S ribosomal protein L3 OS=Sus scrofa OX=9823 GN=RPL3 PE=1 SV=2	46	15	26	15	403	46.1	10.18	1.56775e+08	3.30081e+07	8.82211e+06	33.46
A0A8D1ADI9	enoyl-CoA hydratase OS=Sus scrofa OX=9823 GN=EHHADH PE=2 SV=1	29	14	20	14	718	79.1	8.92	2.56166e+07	2.13658e+07	1.01517e+06	50.36
A0A4X1UFU8	Proteasome 26S subunit, non-ATPase 3 OS=Sus scrofa OX=9823 GN=PSMD3 PE=2 SV=1 PSMD3	29	14	18	14	517	59	7.68	1.84753e+06	1.5809e+06	8.88659e+07	45.79
F1S402	Baculoviral IAP repeat containing 6 OS=Sus scrofa OX=9823 GN=BIRC6 PE=1 SV=2	3	14	14	14	4843	528.7	6.05	2.76025e+07	2.16218e+06	600626	40.17
A0A4X1VT96	Exocyst complex component Sec8 OS=Sus scrofa OX=9823 GN=EXOC4 PE=1 SV=1	16	14	14	14	975	110.6	6.49	400807	3.58031e+07	5.17594e+06	39.46
A0A287A0I8	Drebrin 1 OS=Sus scrofa OX=9823 GN=DBN1 PE=2 SV=1	21	14	16	14	701	76.6	4.51	2.45019e+06	3.81321e+06	5.10237e+07	38.69
A0A481BXN1	Arf-GAP with coiled-coil, ANK repeat and PH domain-containing protein OS=Sus scrofa OX=9823 GN=ACAP2 PE=1 SV=3	31	24	36	14	778	88	6.8	1.32778e+08	1.62275e+08	843783	36.85
A0A8D0YUF3	Ubiquilin-2 OS=Sus scrofa OX=9823 PE=2 SV=1	38	13	22	13	576	61.4	5.55	5.79367e+06	1.28917e+07	1.16822e+08	54.77
A0A286ZZL8	Polyadenylate-binding protein OS=Sus scrofa OX=9823 GN=PABPC1 PE=1 SV=1	40	19	28	13	599	66.7	9.26	1.14089e+07	2.73412e+08	7.02791e+06	44.14
A0A4X1VG91	Structural maintenance of chromosomes protein 4 OS=Sus scrofa OX=9823 GN=SMC4 PE=1 SV=2	10	13	13	13	1288	147.2	6.79	2.16986e+07	391182		40.85
A0A4X1VY74	Exportin-T OS=Sus scrofa OX=9823 PE=2 SV=1	17	13	17	13	962	110.1	5.39	1.33402e+07	2.09653e+07	1.5542e+06	37.23
K9IWF9	Ras GTPase-activating-like protein IQGAP1 OS=Sus scrofa OX=9823 GN=IQGAP1 PE=1 SV=1	10	13	15	13	1657	189.2	6.48	2.74961e+07	6.10226e+06	1.96513e+06	30.46
F1S7V9	formate--tetrahydrofolate ligase OS=Sus scrofa OX=9823 GN=MTHFD1L PE=1 SV=1	21	14	14	13	932	101.2	7.27	1.02575e+07	3.40168e+07	8557512	28.73
A0A8D0I1P5	ubiquitinyl hydrolase 1 OS=Sus scrofa OX=9823 GN=USP9X PE=1 SV=4	6	13	14	13	2554	290.3	5.8	4.72533e+07	1.23023e+07	235067	28.23
A0A480WPU1	phosphopyruvate hydratase OS=Sus scrofa OX=9823 GN=ENO1 PE=1 SV=1	44	12	48	12	434	47.3	6.99	3.09225e+08	1.48133e+08	3.26852e+07	58.25
A0A8D0N8A8	Importin 8 OS=Sus scrofa OX=9823 GN=IPO8 PE=1 SV=2	14	13	24	12	1037	119.9	5.16	3.05752e+07	4.05943e+07		52.1
A0A4X1UYD0	Signal recognition particle subunit SRP68 OS=Sus scrofa OX=9823 GN=SRP68 PE=1 SV=2	20	12	12	12	622	70.3	8.56	4.99949e+06	4.73515e+07		51.89
A0A4X1TLS7	Dolichyl-diphosphooligosaccharide--protein glycosyltransferase subunit 2 OS=Sus scrofa OX=9823 GN=RPN2 PE=1 SV=3	29	12	22	12	631	69.2	5.69	1.11427e+08	7.80523e+06	1.28903e+07	46.82
F1RK45	TNF receptor associated protein 1 OS=Sus scrofa OX=9823 GN=TRAP1 PE=2 SV=1	29	13	17	12	716	81	8.03	8.50206e+06	3.53719e+07	376627	45.45
P23220	Plasma membrane calcium-transporting ATPase 1 OS=Sus scrofa OX=9823 GN=ATP2B1 PE=1 SV=4	14	17	17	12	1220	134.7	5.91	4.14318e+07	867546		44
A0A8D0LU86	C-1-tetrahydrofolate synthase, cytoplasmic OS=Sus scrofa OX=9823 PE=1 SV=3	19	13	19	12	935	101.2	7.3	1.28141e+07	2.03588e+07		43.17
Q1W674	Hexokinase-2 OS=Sus scrofa OX=9823 GN=HK2 PE=1 SV=1	15	13	13	12	917	102.4	6.04		4.59313e+07		39.6
A0A480PFZ3	T-complex protein 1 subunit theta OS=Sus scrofa OX=9823 PE=1 SV=4	27	12	15	12	548	59.6	5.6	7.3994e+06	3.5197e+06	9.71597e+06	39.55
B8XSJ0	Acylglycerol kinase, mitochondrial OS=Sus scrofa OX=9823 GN=AGK PE=1 SV=2	36	12	13	12	421	46.9	8.09	1.41302e+06		3.62965e+07	34.82
A0A4X1W3I5	Tripartite motif containing 28 OS=Sus scrofa OX=9823 GN=TRIM28 PE=2 SV=1	21	12	14	12	835	88.5	5.77	2.82825e+07	3.98715e+07	1.79758e+06	29.42
A0A4X1VI55	Nodal modulator 1 OS=Sus scrofa OX=9823 GN=LOC100626015 PE=1 SV=1	10	12	13	12	1249	137	5.8	1.25654e+08	2.27273e+08	6335358976	29.27
A0A0B8S031	Pyruvate kinase OS=Sus scrofa OX=9823 GN=PKM PE=1 SV=1	36	11	30	11	531	57.9	7.83	1.89577e+08	7.3388e+07	1.26783e+07	55.8
F1S9K5	Bifunctional glutamate/proline--tRNA ligase OS=Sus scrofa OX=9823 GN=EPRS1 PE=1 SV=5	10	11	23	11	1512	170	7.33	2.95287e+07	1.12181e+07	367440	53.27
I3LDM3	Importin-7 OS=Sus scrofa OX=9823 GN=IPO7 PE=1 SV=1	14	12	21	11	1038	119.5	4.82	3.69497e+07	8.56344e+07	1.14539e+06	46.73
A0A8D1XL45	Elongation factor 1-gamma OS=Sus scrofa OX=9823 GN=EEF1G PE=1 SV=3	29	11	15	11	437	50.1	6.67	3.09856e+07	1.32402e+07	5.17515e+07	46.7
A0A4X1UA85	Nuclear cap binding protein subunit 1 OS=Sus scrofa OX=9823 GN=NCBP1 PE=1 SV=1	17	11	11	11	790	91.9	6.43	4.51378e+07	1.89875e+06		45.56
A0A8D0Z1G0	BAT2 N-terminal domain-containing protein OS=Sus scrofa OX=9823 GN=PRRC2A PE=4 SV=1	9	12	12	11	2151	227.4	9.45	3.02646e+07	1.49384e+06		42
A0A8D0NLH7	FA complementation group I OS=Sus scrofa OX=9823 GN=FANCI PE=1 SV=4	8	11	13	11	1325	149	6.74	1.25959e+07	1.56678e+07		40.45
A0A4X1VYM7	Thyroid hormone receptor-associated protein 3 OS=Sus scrofa OX=9823 GN=THRAP3 PE=1 SV=2	15	12	15	11	958	109	10.15	4.35281e+07	3.08617e+07	888185	37.36
F1SUG7	RNA helicase OS=Sus scrofa OX=9823 GN=DDX21 PE=1 SV=5	19	12	13	11	784	87.2	9.28	1.5724e+07	4.25769e+07	470533	36
A0A4X1UQP2	FA complementation group D2 OS=Sus scrofa OX=9823 GN=FANCD2 PE=1 SV=2	9	11	14	11	1450	164.5	5.88	2.08214e+07	7.94854e+06	1.29963e+07	34.91
A0A4X1SP27	Cellular inhibitor of PP2A OS=Sus scrofa OX=9823 GN=CIP2A PE=1 SV=1	10	11	15	11	909	102.6	6.23	2.56945e+07	1.89791e+07	2.84786e+07	31
A0A8D1T9K1	Nucleoporin Nup188 N-terminal domain-containing protein OS=Sus scrofa OX=9823 PE=1 SV=1	7	11	12	11	1751	196.1	6.73	1.15131e+07			23.18
A8U4R4	Transketolase OS=Sus scrofa OX=9823 GN=TKT PE=1 SV=3	34	10	28	10	623	67.8	7.66	1.55292e+08	6.96082e+07	1.13797e+07	57.6
A0A4X1SR04	Coronin OS=Sus scrofa OX=9823 GN=CORO1C PE=2 SV=1	28	10	14	10	474	53.2	6.93	3.67505e+06		1.83337e+08	57.56
A0A8D0Z8X7	Poly [ADP-ribose] polymerase OS=Sus scrofa OX=9823 GN=PARP1 PE=2 SV=1	21	10	24	10	1007	120	8.87	1.16796e+08	1.36623e+07		53
A0A8D0KJ58	dolichyl-diphosphooligosaccharide--protein glycotransferase OS=Sus scrofa OX=9823 GN=STT3A PE=1 SV=2	15	11	16	10	705	80.6	8.07	1.81881e+08	1.69571e+07	4.59849e+06	50.13
A0A8D0PSF6	Glyceraldehyde-3-phosphate dehydrogenase OS=Sus scrofa OX=9823 GN=GAPDH PE=1 SV=3	56	10	50	10	335	36.1	8.46	2.0778e+08	1.38036e+08	3.85609e+07	48.6
A0A287AV98	Proteasome 26S subunit, non-ATPase 11 OS=Sus scrofa OX=9823 GN=PSMD11 PE=1 SV=3	29	10	12	10	420	47.3	6.48	4.78255e+06	1.58429e+06	2.05921e+07	42.5
A0A287B401	RNA binding motif protein 14 OS=Sus scrofa OX=9823 GN=RBM14 PE=1 SV=2	21	10	11	10	669	69.6	9.67	2.92568e+06	3.63052e+07		41.11
P08835	Albumin OS=Sus scrofa OX=9823 GN=ALB PE=2 SV=1	15	10	22	10	607	69.7	6.28	1.91716e+08	8.62065e+07	7.71915e+07	40.3
F1SM67	Centromere/kinetochore protein zw10 homolog OS=Sus scrofa OX=9823 GN=ZW10 PE=1 SV=3	13	10	13	10	779	88.6	6.27	1.51088e+06	5.0484e+07	12515726	39.5
M3TYC8	ATP-dependent RNA helicase OS=Sus scrofa OX=9823 GN=DDX1 PE=1 SV=2	19	10	14	10	740	82.5	7.23	4.33396e+07	8.98915e+06	511371	38.63
A0A8D1Z8V8	RNA helicase OS=Sus scrofa OX=9823 GN=DDX23 PE=1 SV=3	12	10	10	10	820	95.6	9.55	3.70106e+06	2.13839e+07		38.33
Q29092	Endoplasmin OS=Sus scrofa OX=9823 GN=HSP90B1 PE=1 SV=1	19	11	17	10	804	92.5	4.84	1.69591e+07	1.20571e+07		36.88
F1SE73	DnaJ heat shock protein family (Hsp40) member A1 OS=Sus scrofa OX=9823 GN=DNAJA1 PE=1 SV=2 HSP40	27	10	11	10	397	44.9	7.08	1.27517e+07	474255	4.07034e+07	36.7
A0A480V3B9	Conserved oligomeric Golgi complex subunit 4 OS=Sus scrofa OX=9823 GN=COG4 PE=3 SV=1	14	10	10	10	789	89.5	5.21	2.85596e+07	1.37961e+06	2.13241e+06	35.6
F1RK74	Solute carrier family 25 member 1 OS=Sus scrofa OX=9823 PE=2 SV=1	24	10	19	10	334	36.6	9.36	6.25233e+08	2.98023e+07	7.65388e+06	35.36
A0A023VTS2	Deoxynucleoside triphosphate triphosphohydrolase SAMHD1 OS=Sus scrofa OX=9823 GN=SAMHD1 PE=1 SV=2	18	10	10	10	627	72	7.14	5.46655e+06	2.49243e+07	3.70489e+06	34.4
A0A8D0M874	Cytoskeleton associated protein 5 OS=Sus scrofa OX=9823 GN=CKAP5 PE=1 SV=3	5	10	10	10	2032	225.5	7.8	9.32062e+06	5.84283e+06		33.11
A0A287AC85	THO complex subunit 2 OS=Sus scrofa OX=9823 GN=THOC2 PE=1 SV=2	6	10	10	10	1593	182.9	8.44	2.46099e+07	1.13674e+06		33
A0A5K1VEI3	Insulin receptor substrate 4 OS=Sus scrofa OX=9823 GN=IRS4 PE=1 SV=1	8	10	14	10	1262	132.9	8.44	1.96843e+07	1.93382e+07		32
A0A8D0WKE1	FAST kinase domains 5 OS=Sus scrofa OX=9823 GN=FASTKD5 PE=1 SV=1	13	10	12	10	813	92.1	8.13	1.34691e+06	8.35106e+07		31.64
M3VH35	Delta(14)-sterol reductase LBR OS=Sus scrofa OX=9823 GN=LBR PE=3 SV=1	18	10	11	10	626	71.7	9.36	6.4781e+07	7.23767e+06	3.28822e+06	29.5
A0A8D1Y433	E3 ubiquitin-protein ligase UBR5 OS=Sus scrofa OX=9823 PE=1 SV=2	4	10	10	10	2798	309.2	5.85	1.59862e+07	1.9656e+06		28.11
A0A4X1SGG0	DNA mismatch repair protein OS=Sus scrofa OX=9823 GN=MSH2 PE=1 SV=1	16	10	10	10	934	104.7	5.77	3.83277e+07	2.40538e+07	7.88686e+06	25.4
F1RX16	RNA helicase OS=Sus scrofa OX=9823 GN=DDX3X PE=1 SV=3	17	10	14	9	662	73.2	7.18	2.62787e+07	2.5276e+07	5.66417e+06	54.44
P80021	ATP synthase subunit alpha, mitochondrial OS=Sus scrofa OX=9823 GN=ATP5F1A PE=1 SV=1	23	9	16	9	553	59.7	9.13	4.9318e+07	1.86254e+07	1.51249e+07	54.33
A0A5G2R6N4	Ran GTPase activating protein 1 OS=Sus scrofa OX=9823 GN=RANGAP1 PE=1 SV=1	19	9	9	9	585	63	4.68	3.03801e+07		2120196	48.89
F1SJ93	Reticulocalbin 2 OS=Sus scrofa OX=9823 GN=RCN2 PE=1 SV=1	37	9	11	9	316	36.7	4.4		194009	3.36821e+07	46.67
A0A4X1W4R4	Heterogeneous nuclear ribonucleoprotein A1 OS=Sus scrofa OX=9823 GN=HNRNPA1 PE=1 SV=2	42	10	24	9	298	32.3	9.13	1.57169e+08	4.69988e+07	13210745	44.89
A0A4X1U602	Fructose-bisphosphate aldolase A OS=Sus scrofa OX=9823 GN=ALDOA PE=1 SV=2	40	9	20	9	362	39.4	8.09	4.1605e+07	2.33445e+07	2.52666e+06	42.67
A0A4X1UCZ0	NPL4 homolog, ubiquitin recognition factor OS=Sus scrofa OX=9823 GN=NPLOC4 PE=1 SV=3	14	9	9	9	608	67.9	6.38		4.68913e+07		38
Q8HY46	Carnitine O-palmitoyltransferase 1, muscle isoform OS=Sus scrofa OX=9823 GN=CPT1B PE=2 SV=1	13	9	10	9	772	88.2	8.59	2.41635e+07	4.08042e+06		36.5
A0A8D1IJ49	BCL2 associated transcription factor 1 OS=Sus scrofa OX=9823 GN=BCLAF1 PE=1 SV=2	11	10	20	9	921	106.3	9.98	3.53732e+07	3.61795e+07	2.8011e+06	36.11
A0A5G2QUG8	26S proteasome non-ATPase regulatory subunit 1 OS=Sus scrofa OX=9823 GN=PSMD1 PE=1 SV=1	27	10	12	9	917	101.8	6.21	564523	207550	4.962e+07	35.44
A0A5G2QG47	Nuclear pore complex protein OS=Sus scrofa OX=9823 GN=NUP107 PE=1 SV=1	11	9	9	9	925	106.7	5.43	3.61659e+06	1.57486e+07		34.2
A0A4X1SNX2	Importin 4 OS=Sus scrofa OX=9823 GN=IPO4 PE=2 SV=1	10	9	12	9	1076	117.7	4.96	2.17954e+07	1.79199e+07	8.77987e+06	32.63
A0A0B8RZ78	RNA binding motif protein 10 OS=Sus scrofa OX=9823 GN=RBM10 PE=2 SV=1	10	9	11	9	853	94.2	6.73	1.85164e+07	4.26855e+07	878122	31.25
A0A4X1SXQ5	Lysine--tRNA ligase OS=Sus scrofa OX=9823 GN=KARS1 PE=1 SV=3	14	9	10	9	597	67.8	6.35	1.23503e+06	2.18454e+07	287151	27.29
F1RG16	Heterogeneous nuclear ribonucleoprotein F OS=Sus scrofa OX=9823 GN=HNRNPF PE=1 SV=3	41	10	17	8	414	45.7	5.58	2.26763e+07	9.44351e+06	7.59707e+08	54.88
A0A4X1W6P5	Phosphoribosyl pyrophosphate synthetase 1 OS=Sus scrofa OX=9823 GN=PRPS1 PE=1 SV=2	44	8	9	8	285	31.4	6.86	1.38434e+07	2.39952e+06	1.13765e+07	54.86
A0A5G2R8P8	Phosphoglycerate dehydrogenase OS=Sus scrofa OX=9823 GN=PHGDH PE=1 SV=1	27	8	17	8	445	47.7	5.9	4.69761e+07	2.06386e+07	3.95065e+06	50.13
A6M931	Eukaryotic initiation factor 4A-III OS=Sus scrofa OX=9823 GN=EIF4A3 PE=1 SV=4	29	9	12	8	411	46.8	6.73	1.21753e+07	5.72666e+06	6.18648e+06	44.25
A0A4X1SRH2	Histocompatibility minor 13 OS=Sus scrofa OX=9823 GN=HM13 PE=1 SV=1	18	8	13	8	420	46.5	8.03	5.77133e+07	2.67434e+06	4.12069e+06	43.78
Q9GMB0	Dolichyl-diphosphooligosaccharide--protein glycosyltransferase subunit 1 (Fragment) OS=Sus scrofa OX=9823 GN=RPN1 PE=2 SV=1	17	8	10	8	608	68.7	6.38	1.66414e+07	3.23874e+06	589744	42.63
A0A4X1U7Y6	Nucleophosmin OS=Sus scrofa OX=9823 GN=NPM1 PE=1 SV=2	32	8	16	8	294	32.6	4.78	2.02639e+08	6.8192e+07	1.33716e+07	42.5
A0A287ATU4	Transportin-1 OS=Sus scrofa OX=9823 GN=TNPO1 PE=1 SV=2	18	14	17	8	898	102.4	4.98	9.31164e+06	1.43636e+08	940012	42.13
A0A4X1VTC6	Nicalin OS=Sus scrofa OX=9823 GN=NCLN PE=2 SV=1	16	8	9	8	561	63	7.49	618296		1.83375e+07	41.63
Q3BDI7	Desmoglein-1 OS=Sus scrofa OX=9823 GN=DSG1 PE=1 SV=2	10	8	12	8	1045	113.3	5.03	8.59828e+06	1.54594e+07	1.82515e+06	41.3
A0A8D1IYE9	Sortilin 1 OS=Sus scrofa OX=9823 GN=SORT1 PE=1 SV=3	11	8	10	8	833	92	5.74		2.36762e+07		40.67
A0A4X1UY89	Heat shock 70 kDa protein 4 OS=Sus scrofa OX=9823 GN=HSPA4 PE=2 SV=1 HSPA4	13	8	12	8	840	94.5	5.19	1.37529e+07	1.48636e+07		40.57
A0A4X1TTY0	Solute carrier family 25 member 13 OS=Sus scrofa OX=9823 GN=SLC25A13 PE=2 SV=1	12	8	8	8	676	74.6	8.38		2.02668e+07		40.43
A0A8D0X688	Large ribosomal subunit protein uL4 OS=Sus scrofa OX=9823 GN=RPL4 PE=1 SV=5	24	8	13	8	427	48	11.06	2.49145e+07	1.37426e+07	20031225	40
A0A4X1T1D3	General vesicular transport factor p115 OS=Sus scrofa OX=9823 GN=USO1 PE=1 SV=2	9	8	9	8	963	107.8	4.91	4.0361e+06	1.50697e+07		38.29
A0A5G2QEZ2	Eukaryotic translation initiation factor 3 subunit B OS=Sus scrofa OX=9823 GN=EIF3B PE=2 SV=1	11	8	10	8	773	87.6	5.26	8.97293e+06	1.96582e+07	1.55004e+06	38.25
I3LUL6	E3 UFM1-protein ligase 1 OS=Sus scrofa OX=9823 PE=1 SV=2	10	8	9	8	792	89.4	6.79	2.84035e+06	2.95982e+07		37.88
F1S7C4	ATPase 13A1 OS=Sus scrofa OX=9823 GN=ATP13A1 PE=3 SV=1	7	8	8	8	1172	129.5	7.75	1.02455e+07	849806	1.04521e+06	36.86
A0A5G2REA8	Hydroxyacyl-CoA dehydrogenase trifunctional multienzyme complex subunit beta OS=Sus scrofa OX=9823 GN=HADHB PE=1 SV=1	41	8	10	8	352	37.9	9.45	1.48953e+07	3.67675e+06	9.79528e+06	36.75
A0A8D0Q2L2	Neutral alpha-glucosidase AB OS=Sus scrofa OX=9823 GN=GANAB PE=2 SV=1	14	8	17	8	989	111.6	6.06	2.66629e+07	3.0519e+07	2.1222e+06	35.86
A0A8W4FR49	Proteasome 26S subunit, ATPase 3 OS=Sus scrofa OX=9823 GN=PSMC3 PE=1 SV=3	23	8	9	8	439	49.2	5.24	3.11058e+06	2.07751e+06	1.66721e+07	35.71
A0A4X1U0Z5	Carboxypeptidase D OS=Sus scrofa OX=9823 GN=CPD PE=1 SV=2	7	8	8	8	1374	152.2	6.05	1.59933e+07	993836		35.29
A0A287B7K6	Keratin 78 OS=Sus scrofa OX=9823 GN=KRT78 PE=1 SV=2	19	10	14	8	576	62.6	6.02	1.2108e+07	2.07238e+07	1295064	35
A0A8D0XA68	Actinin alpha 4 OS=Sus scrofa OX=9823 GN=ACTN4 PE=1 SV=2	22	16	18	8	911	104.9	5.44	6.83557e+06	1.95124e+07	2.51059e+07	33.57
A0A5G2QJH6	RNA binding motif protein 28 OS=Sus scrofa OX=9823 GN=RBM28 PE=1 SV=3	12	8	8	8	758	85.4	9.22	1.7941e+07	2.15353e+07	4.44459e+06	32
Q27HV0	UDP-N-acetylglucosamine--peptide N-acetylglucosaminyltransferase 110 kDa subunit OS=Sus scrofa OX=9823 GN=OGT PE=1 SV=3	7	8	8	8	1046	116.9	6.7		2.40632e+07	478007	31
A0A8D0U9K3	Cold shock domain containing E1 OS=Sus scrofa OX=9823 GN=CSDE1 PE=1 SV=2	10	8	9	8	794	89.1	6.25	2.10334e+07	6.31238e+07	4011791	29.13
A0A287A0N9	RB1 inducible coiled-coil 1 OS=Sus scrofa OX=9823 GN=RB1CC1 PE=1 SV=3	6	8	8	8	1594	181.7	5.41	1.9983e+07	2.96067e+06		26.43
A0A8D1T5I0	creatine kinase OS=Sus scrofa OX=9823 GN=CKB PE=2 SV=1	33	7	19	7	404	44.9	6.11	1.65782e+08	5.17823e+07	5378829	73.29
A0A8D0LLE0	Polypyrimidine tract-binding protein 1 OS=Sus scrofa OX=9823 GN=PTBP1 PE=1 SV=4	31	7	15	7	527	56.6	9.38	5.31523e+07	2.21172e+07	3.19752e+06	57.86
A0A8D1FRR4	Ataxin-10 OS=Sus scrofa OX=9823 GN=ATXN10 PE=1 SV=1	18	7	8	7	474	52.7	5.25			1.36058e+07	56.57
A0A4X1WBM5	Nuclear autoantigenic sperm protein OS=Sus scrofa OX=9823 GN=NASP PE=2 SV=1	20	7	14	7	776	83.3	4.3	1.90501e+07	3.52056e+07	415982	55.43
A0A8D1QC21	Serine/threonine-protein phosphatase 2A 65 kDa regulatory subunit A alpha isoform OS=Sus scrofa OX=9823 GN=PPP2R1A PE=2 SV=1	21	7	8	7	578	64	5.14	5.70737e+06		6.28771e+06	54.71
A0A8D0MJX6	Dolichyl-diphosphooligosaccharide--protein glycosyltransferase 48 kDa subunit OS=Sus scrofa OX=9823 GN=DDOST PE=1 SV=4	16	7	7	7	458	51	6.55	529009	815956	7.34816e+07	54.71
A0PFK7	F-actin-capping protein subunit beta OS=Sus scrofa OX=9823 GN=CAPZB PE=2 SV=1	29	7	8	7	272	30.6	6			4.08715e+07	53.14
A0A4X1W7K4	ATP synthase subunit beta, mitochondrial OS=Sus scrofa OX=9823 PE=1 SV=3	29	7	29	7	517	55	5.4	1.2713e+08	2.87246e+07	6.48712e+06	51
A0A480PLY3	14-3-3 protein zeta/delta OS=Sus scrofa OX=9823 GN=YWHAZ PE=1 SV=1	51	9	13	7	245	27.7	4.79	1.46126e+07	5.50734e+06	9.30675e+06	50.57
A0A8D1ZBH7	Tropomyosin 2 OS=Sus scrofa OX=9823 GN=TPM2 PE=1 SV=1	32	9	9	7	284	33	4.68	7.28912e+06	2.36022e+06	3.27626e+07	47.14
A0A8D0K2B7	Alanine--tRNA ligase OS=Sus scrofa OX=9823 GN=AARS PE=1 SV=4	14	7	17	7	988	107.3	5.67	2.75235e+07	1.59314e+07	2.66735e+06	44.71
Q7SIB7	Phosphoglycerate kinase 1 OS=Sus scrofa OX=9823 GN=PGK1 PE=1 SV=3	26	7	12	7	417	44.6	8.1	3.33723e+07	9.08275e+06	2.46979e+06	43.57
P63246	Small ribosomal subunit protein RACK1 OS=Sus scrofa OX=9823 GN=RACK1 PE=1 SV=3	38	7	9	7	317	35.1	7.69	3.0333e+07	1.02264e+07	6.14102e+06	43.14
A0A4X1SWV9	Probable ATP-dependent RNA helicase DDX5 OS=Sus scrofa OX=9823 GN=DDX5 PE=2 SV=1	20	12	15	7	604	68	8.87		725375	1.41932e+07	43
A0A8D0PSZ0	Nuclear mitotic apparatus protein 1 OS=Sus scrofa OX=9823 GN=NUMA1 PE=4 SV=1	4	7	7	7	2101	235.1	5.8	8.31088e+06			42.7143
A0A4X1W229	Amino acid transporter OS=Sus scrofa OX=9823 GN=SLC1A5 PE=1 SV=2	12	7	14	7	541	56.4	5.48	1.04047e+08	1.35842e+08	9.86638e+06	42.67
A0A287AK58	Keratin 17 OS=Sus scrofa OX=9823 GN=KRT17 PE=1 SV=2	40	19	36	7	448	49.3	5.02	7.00571e+06	4.36049e+07	1.87716e+06	41.88
A0A287AEN4	Solute carrier family 12 member 2 OS=Sus scrofa OX=9823 GN=SLC12A2 PE=2 SV=1	7	7	7	7	1186	128.7	6.46	1.08439e+07			41.17
A0A8D1WU71	Coatomer subunit gamma-2 OS=Sus scrofa OX=9823 GN=COPG2 PE=1 SV=1	8	7	8	7	871	97.4	5.81		2.37692e+07	3561670	40.83
A0A4X1UM70	Arp2/3 complex 34 kDa subunit OS=Sus scrofa OX=9823 GN=ARPC2 PE=1 SV=1	26	7	8	7	300	34.3	7.36	3.19127e+06	2.23029e+06	9.66789e+06	40.2857
F1RHL7	HEAT repeat-containing protein 1 OS=Sus scrofa OX=9823 GN=HEATR1 PE=2 SV=1	23	47	62	7	2141	242.4	6.55	1.17384e+09	5.33218e+08	122690438	40.14
F1RW09	Exocyst complex component 7 OS=Sus scrofa OX=9823 GN=EXOC7 PE=2 SV=1	11	7	7	7	620	71.5	6.98		2.06074e+07		37.8571
A0A4X1UFV5	78 kDa glucose-regulated protein OS=Sus scrofa OX=9823 GN=HSPA5 PE=1 SV=2	25	10	26	7	654	72.3	5.16	4.99162e+07	2.70299e+07	7.76443e+06	37.57
A0A286ZIH7	Actin related protein 3 OS=Sus scrofa OX=9823 GN=ACTR3 PE=1 SV=3	25	7	7	7	418	47.8	5.88			9.68261e+06	37.29
A0A287BDU2	DNA replication licensing factor MCM7 OS=Sus scrofa OX=9823 GN=MCM7 PE=2 SV=1	25	7	7	7	389	44.7	7.69	1.97722e+07	5.9162e+06	875926	36.7143
A0A5G2R0S0	Conserved oligomeric Golgi complex subunit 5 OS=Sus scrofa OX=9823 GN=COG5 PE=1 SV=3	8	7	7	7	839	92.1	6.6	9.41829e+06	1.593e+07		36.2857
I3LPN4	RAD50 interactor 1 OS=Sus scrofa OX=9823 GN=RINT1 PE=2 SV=1	7	7	8	7	792	90.7	5.45	3.58917e+07	528426		34.1429
A0A8D1KZQ6	RNA helicase OS=Sus scrofa OX=9823 GN=DHX30 PE=1 SV=1	9	7	9	7	1166	130.6	8.56	3.24817e+06	4.53357e+06	324416	34.14
F1RFQ7	GTP-binding nuclear protein Ran (Fragment) OS=Sus scrofa OX=9823 GN=RAN PE=1 SV=8	44	7	18	7	216	24.4	8.73	3.36321e+07	1.44029e+07	8.50764e+06	33.86
A0A4X1WE22	Exocyst complex component 5 OS=Sus scrofa OX=9823 GN=EXOC5 PE=1 SV=1	9	7	7	7	708	81.8	6.87	3.74384e+06	2.2753e+07	349268	33.5714
A0A8D0UY00	KH-type splicing regulatory protein OS=Sus scrofa OX=9823 GN=KHSRP PE=1 SV=4	15	8	10	7	720	73.8	7.3	1.63417e+07	4.086e+06	4708403	33.2857
A0A4X1UHX7	Lamin B1 OS=Sus scrofa OX=9823 GN=LMNB1 PE=1 SV=2	15	8	11	7	586	66.5	5.16	2.40068e+07	1.71888e+07	516028	30.43
A0A8W4FH88	Exportin 5 OS=Sus scrofa OX=9823 GN=XPO5 PE=2 SV=1	5	7	10	7	1204	136.3	5.9	1.17283e+07	8.62707e+06	425000	29.4286
A0A8D1QPT9	RNA helicase OS=Sus scrofa OX=9823 GN=DDX54 PE=1 SV=2	6	7	8	7	879	98	10.02	4.09706e+06	9.4951e+06	2266462	28
A0A480IUJ5	Exocyst complex component OS=Sus scrofa OX=9823 GN=EXOC6 PE=2 SV=1	8	7	7	7	803	93.4	6.27	2.38262e+06	1.728e+07	1.92945e+06	25.7143
A0A8W4FKN6	Alkylglycerone-phosphate synthase OS=Sus scrofa OX=9823 GN=AGPS PE=1 SV=1	16	7	7	7	674	74.8	7.34		6.81188e+06		23.7143
A0A480Y2N4	Regulator of chromosome condensation 1 OS=Sus scrofa OX=9823 GN=RCC1 PE=1 SV=1	35	6	8	6	421	45.1	7.52	1.59338e+07	5.12863e+06		53.6667
A0A287A480	Coatomer subunit delta OS=Sus scrofa OX=9823 GN=ARCN1 PE=1 SV=1	20	6	7	6	499	56.1	6.21	3.50225e+06	1.85972e+06	4.72846e+06	51.1667
A0A480TYF5	Eukaryotic translation initiation factor 3 subunit F OS=Sus scrofa OX=9823 GN=EIF3F PE=2 SV=1	26	6	7	6	372	38.6	5.45	1.04312e+06		5.13067e+06	50.8333
P60662	Myosin light polypeptide 6 OS=Sus scrofa OX=9823 GN=MYL6 PE=1 SV=2	57	6	7	6	151	17	4.65	2.41993e+06	855753	3.18504e+07	50.1667
I3W8V7	Splicing factor U2AF subunit OS=Sus scrofa OX=9823 GN=U2AF2 PE=2 SV=1	22	6	12	6	471	53.1	9.09	1.26026e+07	8.24063e+06	6.37049e+06	49.1667
A0A287ALC3	Heterogeneous nuclear ribonucleoproteins A2/B1 OS=Sus scrofa OX=9823 GN=HNRNPA2B1 PE=1 SV=1	34	7	19	6	261	29.9	4.86	1.49791e+08	6.57642e+07	8.08704e+06	48.5
D3K5L7	Pachytene checkpoint protein 2 homolog OS=Sus scrofa OX=9823 GN=TRIP13 PE=1 SV=2	16	6	6	6	431	48.5	6.09			4.90304e+06	48.1667
A0A4X1TGU9	Eukaryotic translation initiation factor 3 subunit E OS=Sus scrofa OX=9823 GN=EIF3E PE=2 SV=1	16	6	8	6	445	52.2	6.04	5.73992e+06	1.21342e+06	1.25766e+07	47.8333
A0A4X1SK65	Small ribosomal subunit protein eS1 OS=Sus scrofa OX=9823 GN=RPS3A PE=2 SV=1	24	6	8	6	264	30	9.73	8.94192e+06	9.04345e+06	1.47428e+07	46.8333
A0A8D1FJ28	Transporter OS=Sus scrofa OX=9823 GN=SLC6A15 PE=1 SV=1	10	6	8	6	729	81.7	5.19	1.86547e+07	6.53425e+06		46.1667
A0A8D1GRV0	Heterogeneous nuclear ribonucleoprotein A3 OS=Sus scrofa OX=9823 GN=HNRNPA3 PE=1 SV=2	24	7	11	6	379	39.7	9.01	2.48768e+07	7.75731e+06	3.32046e+06	44.8333
A0A480VI33	Golgin subfamily A member 5 OS=Sus scrofa OX=9823 PE=2 SV=1	10	6	6	6	730	82.4	5.83	7.05533e+06			43.5
A0A8D0XUB4	Keratin, type I cytoskeletal 14 OS=Sus scrofa OX=9823 GN=LOC110255312 PE=1 SV=4	52	26	62	6	483	52.6	5.16	2.35205e+08	2.52751e+08	8.95043e+07	42
A0A4X1TD89	WD repeat domain 26 OS=Sus scrofa OX=9823 GN=WDR26 PE=1 SV=3	8	6	9	6	660	72.1	6.16	2.2773e+06	1.60663e+07		42
A0A287BCJ5	Extended synaptotagmin 2 OS=Sus scrofa OX=9823 GN=ESYT2 PE=1 SV=1	9	6	7	6	853	94.6	8.21	2.5337e+07	1.00086e+08	7851702	41.5
A0A480TWJ1	Exocyst complex component 3 OS=Sus scrofa OX=9823 GN=EXOC3 PE=1 SV=3	9	6	6	6	745	85.3	6.29	1.23676e+07			41.3333
A0A8D1PEA6	RNA helicase OS=Sus scrofa OX=9823 GN=DHX36 PE=2 SV=1	53	15	27	6	1012	115	5.48	3.6153e+07	9.23783e+06	5.60406e+07	40.8333
A0A8D0LEF1	Polyadenylate-binding protein OS=Sus scrofa OX=9823 GN=PABPC4 PE=2 SV=1	22	12	13	6	660	72.3	9.35	4.90508e+06	9.0094e+06		39
A0A4X1W9X7	Poly(rC) binding protein 1 OS=Sus scrofa OX=9823 GN=PCBP1 PE=1 SV=2	38	7	10	6	356	37.5	7.09	2.6972e+07	1.30638e+07	5.95717e+06	38.3333
A0A8D1KVK4	Actin related protein 2 OS=Sus scrofa OX=9823 GN=ACTR2 PE=1 SV=1	24	6	8	6	394	44.8	6.74		1.09212e+06	1.5831e+07	38
A0A287BJ42	Protein phosphatase 1G OS=Sus scrofa OX=9823 GN=PPM1G PE=1 SV=1	17	6	6	6	545	59	4.36	2.27965e+06	1.22886e+07		37.5
A0A8W4F705	glycine--tRNA ligase OS=Sus scrofa OX=9823 GN=GARS1 PE=4 SV=1	17	6	8	6	708	79.5	6.7	6.30289e+06	1.76222e+06	809776	37.3333
A0A5G2QXJ5	Heterogeneous nuclear ribonucleoprotein U like 1 OS=Sus scrofa OX=9823 GN=HNRNPUL1 PE=1 SV=1	15	6	9	6	748	84	8.98	8.51441e+06	3.4841e+06		36.6667
A0A5G2QVN7	peptidylprolyl isomerase OS=Sus scrofa OX=9823 GN=FKBP4 PE=1 SV=3	22	6	10	6	455	51.2	5.43	2.38909e+07	8.9652e+06	1.28101e+06	35.8333
D2SW95	Coatomer subunit beta OS=Sus scrofa OX=9823 GN=COPB1 PE=1 SV=3	10	6	7	6	953	107.1	6.05	6.28656e+06	6.45051e+06	180069	34.8333
M3TYW5	glutamine--tRNA ligase OS=Sus scrofa OX=9823 GN=QARS1 PE=2 SV=1	8	6	6	6	775	87.6	7.24	1.30098e+07	3.31911e+06		34.5
Q2YGT9	Large ribosomal subunit protein eL6 OS=Sus scrofa OX=9823 GN=RPL6 PE=1 SV=3	21	6	8	6	284	32.2	10.58	3.31222e+07	1.2431e+07	3.05847e+06	34
B0LXP5	Mitogen-activated protein kinase kinase kinase 7 OS=Sus scrofa OX=9823 GN=MAP3K7 PE=2 SV=1	12	6	7	6	606	67.2	7.11	3.72985e+06	2.20317e+07		33.5
A0A4X1SSD2	Cell cycle associated protein 1 OS=Sus scrofa OX=9823 GN=CAPRIN1 PE=1 SV=2	10	6	6	6	709	78.3	5.25		1.04209e+07		32.3333
F1RWX5	ATPase WRNIP1 isoform 1 OS=Sus scrofa OX=9823 GN=WRNIP1 PE=1 SV=2	9	6	6	6	638	69	6.1	2.21468e+07	6.81401e+06	1.54191e+06	32.1667
A0A4X1VBF2	Splicing factor 3a subunit 1 OS=Sus scrofa OX=9823 GN=SF3A1 PE=1 SV=1	13	6	9	6	793	88.8	5.22	8.26499e+06	6.16268e+06	184274	32
A0A287ANQ4	Alanine--tRNA ligase OS=Sus scrofa OX=9823 GN=AARS2 PE=1 SV=1	9	6	6	6	985	107	6.27	566749	3.89908e+06	328760	32
A0A287B3E7	isoleucine--tRNA ligase OS=Sus scrofa OX=9823 GN=IARS1 PE=1 SV=1	10	6	7	6	1233	141.4	6.09	1.30967e+07	6.71193e+06		31.3333
A0A480KP43	Protein flightless-1 homolog isoform 1 OS=Sus scrofa OX=9823 PE=1 SV=2	6	6	6	6	1269	144.1	6.05			2.15928e+06	30.8333
A0A8D1C1K6	Clathrin heavy chain OS=Sus scrofa OX=9823 GN=CLTC PE=1 SV=1	7	6	7	6	1677	191.9	5.69	1.08012e+07	5.36734e+06	747416	29.5
A0A8D1PN77	Nucleoporin 210 OS=Sus scrofa OX=9823 GN=NUP210 PE=1 SV=3	4	6	6	6	1890	204.2	6.81	6.12997e+06	579484		28.1667
A0A4X1UDA4	Dolichyl-diphosphooligosaccharide--protein glycosyltransferase subunit STT3B OS=Sus scrofa OX=9823 GN=STT3B PE=1 SV=1	8	7	7	6	825	93.5	8.91	2.4608e+07	5.30145e+06		28.1667
K9IVR5	Signal recognition particle receptor subunit alpha OX=9823 GN=SRPR PE=2 SV=1	10	6	6	6	638	69.6	9		1.32647e+07	3.637e+06	26.8333
A0A8D0UY81	BRCA1-associated ATM activator 1 OS=Sus scrofa OX=9823 PE=1 SV=2	8	6	6	6	821	87.7	5.27	9.13198e+06	407677		26.6667
A0A8D1B5K4	Proton-translocating NAD(P)(+) transhydrogenase OS=Sus scrofa OX=9823 PE=1 SV=3	8	6	7	6	1086	113.9	8.09	8.98207e+06	2.23935e+06		23
Q9MZ16	Voltage-dependent anion-selective channel protein 1 OS=Sus scrofa OX=9823 GN=VDAC1 PE=1 SV=2	39	6	12	5	283	30.8	8.54	3.27383e+07	1.47822e+07		74.6
A0A287BK74	Eukaryotic translation initiation factor 3 subunit L OS=Sus scrofa OX=9823 GN=EIF3L PE=2 SV=1	9	5	5	5	607	71.2	6.65	2.32419e+06	998756	5588013	61.8
P00339	L-lactate dehydrogenase A chain OS=Sus scrofa OX=9823 GN=LDHA PE=1 SV=2	23	6	12	5	332	36.6	8.27	5.30245e+06	7.08219e+06	14972205	57.8
B6DT14	U4/U6 small nuclear ribonucleoprotein Prp3 OS=Sus scrofa OX=9823 GN=PRPF3 PE=2 SV=1	7	5	8	5	683	77.5	9.5	1.84768e+07	1.61822e+07		54.4
A0A287AJX7	Heterogeneous nuclear ribonucleoprotein L OS=Sus scrofa OX=9823 GN=HNRNPL PE=1 SV=1	19	5	14	5	584	63.7	7.11	7.46861e+07	3.82659e+07	1.78767e+07	53.2
A0A8D1VTM0	Y-box binding protein 1 OS=Sus scrofa OX=9823 GN=YBX1 PE=1 SV=1	22	5	5	5	383	41.8	10.43			1.65499e+07	52.2
A0A8D1UUS4	RRM domain-containing protein OS=Sus scrofa OX=9823 PE=1 SV=1	32	6	12	5	302	30.6	9.29	3.55008e+07	1.59775e+07	613720	50.6
P82460	Thioredoxin OS=Sus scrofa OX=9823 GN=TXN PE=1 SV=3	58	5	17	5	105	11.8	4.92	6.78333e+07	3.47838e+07	3.73377e+06	50.2
A0A4X1UUX0	Phosphoribosyl pyrophosphate synthase associated protein 1 OS=Sus scrofa OX=9823 GN=PRPSAP1 PE=1 SV=2	19	5	5	5	385	42.4	7.2			3.69278e+06	50
A0A4X1W191	Interleukin enhancer binding factor 2 OS=Sus scrofa OX=9823 GN=ILF2 PE=2 SV=1	30	5	14	5	390	43.1	5.34	6.10141e+07	1.73792e+07	8288917	49.4
I3LAE8	PAT complex subunit CCDC47 OS=Sus scrofa OX=9823 GN=CCDC47 PE=1 SV=1	11	5	5	5	483	55.8	4.87			4.8737e+06	49
A0A286ZSI3	Nicastrin OS=Sus scrofa OX=9823 GN=NCSTN PE=1 SV=2	6	5	5	5	709	78.6	5.99	1.68514e+06	2.57841e+07	116141144	49
M3TYJ4	DNA replication licensing factor MCM6 OS=Sus scrofa OX=9823 GN=MCM6 PE=1 SV=1	14	5	11	5	821	93	5.41	1.46653e+07	8.54188e+06		48
A0A5G2QT83	Prohibitin OS=Sus scrofa OX=9823 GN=PHB2 PE=1 SV=2	23	5	9	5	299	33.4	9.83	9.61318e+06	4.91398e+06	1.04457e+06	48
A0A8D0T9F3	40S ribosomal protein S4 OS=Sus scrofa OX=9823 GN=RPS4X PE=2 SV=2	19	5	5	5	242	27.7	9.94		878126	2.04998e+07	48
A0A5G2R104	Chitobiosyldiphosphodolichol beta-mannosyltransferase OS=Sus scrofa OX=9823 GN=ALG1 PE=1 SV=2	13	5	8	5	455	51.3	7.23	1.1836e+07	869776	7.83711e+06	47.8
A0A287AU85	DNA replication licensing factor MCM4 OS=Sus scrofa OX=9823 GN=MCM4 PE=1 SV=1	10	5	9	5	882	97.9	6.95	1.15945e+07	4.16744e+06	3.30702e+06	47
A0A4X1TXQ3	DnaJ heat shock protein family (Hsp40) member A2 OS=Sus scrofa OX=9823 GN=DNAJA2 PE=1 SV=1	11	5	6	5	412	45.7	6.48	1.18987e+06	830146	3.30437e+07	46.8
A0A4X1W749	Endoplasmic reticulum lectin OS=Sus scrofa OX=9823 GN=OS9 PE=1 SV=1	12	5	5	5	405	46.1	4.84	1.6383e+07	1.97089e+06		44.2
A0A4X1V3Z6	Large ribosomal subunit protein uL6 OS=Sus scrofa OX=9823 GN=RPL9 PE=1 SV=1	40	5	6	5	192	21.9	9.74	1.10908e+07	7.73044e+06	1.99314e+06	44
Q29214	Large ribosomal subunit protein uL10 OS=Sus scrofa OX=9823 GN=RPLP0 PE=1 SV=1	19	5	6	5	318	34.4	5.97	7.94488e+06	1.71558e+06	8.95965e+06	44
F1SJK6	Very-long-chain (3R)-3-hydroxyacyl-CoA dehydratase OS=Sus scrofa OX=9823 GN=HACD3 PE=1 SV=2	14	5	7	5	362	43.2	8.94	6.18031e+07	1.47603e+06		43.6
F1SAB2	Conserved oligomeric Golgi complex subunit 7 OS=Sus scrofa OX=9823 GN=COG7 PE=1 SV=1	7	5	5	5	770	86.1	5.47	3.70341e+06			43
A0A8D1B9R8	Transmembrane protein 214 OS=Sus scrofa OX=9823 GN=TMEM214 PE=2 SV=1	7	5	5	5	674	75.3	8.98		5.40925e+06		43
A0A4X1USZ2	Actin-related protein 2/3 complex subunit 4 OS=Sus scrofa OX=9823 GN=ARPC4 PE=1 SV=3	35	5	6	5	168	19.7	8.43	2.94982e+06	2.08894e+06	1.8602e+07	42.8
A0A4X1W0Q8	Glucosylceramidase OS=Sus scrofa OX=9823 GN=GBA1 PE=1 SV=1	16	5	10	5	536	59.9	7.42	2.73795e+07	1.19883e+07		42
F1SHV8	HECT-type E3 ubiquitin transferase OS=Sus scrofa OX=9823 GN=UBE3C PE=1 SV=3	5	5	5	5	1084	123.5	6.71	822794	9.827e+06		40.4
B0KYV5	LIM domain and actin-binding protein 1 OS=Sus scrofa OX=9823 GN=LIMA1 PE=1 SV=1	8	5	6	5	756	84	6.84	1.38279e+06	3.80771e+06	1588286	39.8
A0A8D0STS6	Myosin IB OS=Sus scrofa OX=9823 GN=MYO1B PE=1 SV=1	6	5	5	5	1107	128.5	9.31			3.54493e+06	39.6
A0A8D1NL67	Eukaryotic translation initiation factor 5B OS=Sus scrofa OX=9823 GN=EIF5B PE=1 SV=4	6	5	6	5	1219	138.3	5.49	6.9938e+06	2.09482e+06		38.8
A0A8D0IIM5	Proliferation-associated 2G4 OS=Sus scrofa OX=9823 GN=PA2G4 PE=2 SV=1	27	5	16	5	372	41.3	6.4	7.20208e+07	4.48207e+07	4.90177e+06	38.4
A0A8D0JEA0	non-specific serine/threonine protein kinase OS=Sus scrofa OX=9823 GN=RAF1 PE=1 SV=1	9	5	5	5	648	73	9.2		1.29182e+07		38
A0A8D0W5V7	Cleft lip and palate transmembrane protein 1 OS=Sus scrofa OX=9823 PE=1 SV=1	6	5	7	5	664	75.3	6.3	1.23937e+07	7.10492e+06		37.4
A0A4X1W005	Oxysterol-binding protein OS=Sus scrofa OX=9823 GN=OSBPL8 PE=2 SV=1	8	5	5	5	804	92.4	7.08	989408	8.79338e+06	401841	37.2
A0A8D1YBM1	PWP1 homolog, endonuclein OS=Sus scrofa OX=9823 GN=PWP1 PE=2 SV=1	8	5	5	5	500	56	4.79		2.18136e+07	355954	37
A0A480SYV2	Autophagy-related protein 9 OS=Sus scrofa OX=9823 GN=ATG9A PE=1 SV=3	6	5	5	5	839	94.4	6.67	1.92548e+07	5.24589e+06		36.4
A0A287BAZ6	Peroxiredoxin 2 OS=Sus scrofa OX=9823 GN=PRDX2 PE=1 SV=5	43	6	15	5	198	21.9	5.97	1.2754e+07	8.92282e+06	1.76293e+06	35.8
A0A480I6L4	Myosin IC OS=Sus scrofa OX=9823 GN=MYO1C PE=1 SV=4	7	5	5	5	1063	121.9	9.41		852724	4.97474e+06	35.6
A0A5G2QL83	SUMO-activating enzyme subunit 1 OS=Sus scrofa OX=9823 GN=SAE1 PE=1 SV=1	23	5	8	5	385	42.5	5.3	1.25114e+07	5.65719e+06		35.2
A0A287BR69	Protein SDA1 OS=Sus scrofa OX=9823 GN=SDAD1 PE=2 SV=1	8	5	6	5	650	75.2	9.22	1.81128e+07	3.03041e+06		35
A0A8D0YRG9	Bifunctional purine biosynthesis protein ATIC OS=Sus scrofa OX=9823 GN=ATIC PE=2 SV=1	20	5	8	5	533	58.5	6.84	2.08188e+07	4.93792e+06	669170	34
A0A8D2CI28	TBC1 domain family member 15 OS=Sus scrofa OX=9823 GN=TBC1D15 PE=1 SV=2	7	5	5	5	698	80.5	5.67	3.37965e+06	1.20905e+07		33.8
A0A4X1V5X1	Solute carrier family 35 member B2 OS=Sus scrofa OX=9823 GN=SLC35B2 PE=1 SV=1	11	5	5	5	432	47.6	9.16	1.0806e+07			32.6
A0A5G2QHU0	Coatomer subunit alpha OS=Sus scrofa OX=9823 GN=COPA PE=1 SV=1	7	5	7	5	1241	140.1	8.05	8.03318e+06	1.39643e+06	206988	32.4
F1SBF9	Transmembrane 9 superfamily member OS=Sus scrofa OX=9823 GN=TM9SF3 PE=1 SV=2	8	5	5	5	589	67.3	7.21	2.95906e+07	2.91469e+06		31.4
A0A8D1HC56	Vacuolar protein sorting-associated protein 35 OS=Sus scrofa OX=9823 GN=VPS35 PE=1 SV=2	7	5	5	5	796	91.7	5.49	6.62589e+06			31.4
A0A8D0IMH6	tRNA (32-2'-O)-methyltransferase regulator THADA OS=Sus scrofa OX=9823 GN=THADA PE=1 SV=1	2	5	5	5	1945	218.4	6.06	1.30522e+07	3.62232e+06		30.8
F1RS21	Conserved oligomeric Golgi complex subunit 6 OS=Sus scrofa OX=9823 GN=COG6 PE=1 SV=2	9	5	5	5	657	73.4	5.76		6.96727e+06		30.6
A0A4X1VFG6	Large proline-rich protein BAG6 OX=9823 GN=BAG6 PE=1 SV=1	4	5	5	5	1127	118.5	5.6	5.65094e+06	6.85707e+06		30.6
F1RU38	Splicing factor 3B subunit 2 OS=Sus scrofa OX=9823 GN=SF3B2 PE=1 SV=2	5	5	7	5	895	100.1	5.67	4.21296e+06	7.66354e+06	491300	30.4
A0A8D1QWC8	ENAH actin regulator OS=Sus scrofa OX=9823 GN=ENAH PE=1 SV=1	6	5	5	5	785	85	7.77	1.03276e+07		1.78602e+06	29.6
A0A286ZPT0	Coatomer subunit beta' OS=Sus scrofa OX=9823 GN=COPB2 PE=1 SV=2	7	5	5	5	906	102.3	5.27	8.03038e+06	2.5107e+06		29.2
A0A4X1V0I6	Lysophosphatidylcholine acyltransferase 3 OS=Sus scrofa OX=9823 GN=LPCAT3 PE=1 SV=1	11	5	5	5	487	56	8.69	1.94276e+07	279040		28.6
A0A287BFZ3	Wolframin ER transmembrane glycoprotein OS=Sus scrofa OX=9823 GN=WFS1 PE=1 SV=1	5	5	5	5	889	99.1	8.05	2.24724e+07	1.50534e+07	5.11457e+06	28.4
A0PFK5	F-actin-capping protein subunit alpha-1 OS=Sus scrofa OX=9823 GN=CAPZA1 PE=1 SV=3	45	7	12	5	286	33	5.69	9.09428e+06	3.95855e+06	2.57585e+07	27.8
Q6ITT4	Melanoma-associated antigen D1 OS=Sus scrofa OX=9823 GN=MAGED1 PE=4 SV=1	9	6	8	5	784	86.5	5.83	6.53325e+06	4.46743e+06	513369	27
F1S596	Glucosidase 2 subunit beta OS=Sus scrofa OX=9823 GN=PRKCSH PE=2 SV=1	9	5	5	5	537	60.5	4.42	7.4247e+06	1.87587e+06		26.4
A0A5G2R2I9	Staphylococcal nuclease domain-containing protein OS=Sus scrofa OX=9823 GN=SND1 PE=2 SV=1	9	5	9	5	880	98.2	6.96	1.24666e+06	2.29247e+06		23.6
B2LWN6	Pre-mRNA-processing factor 19 OS=Sus scrofa OX=9823 GN=PRPF19 PE=1 SV=1	28	5	8	5	504	55.1	6.61	1.56263e+07	7.82671e+06		22.8
M3V815	Heterogeneous nuclear ribonucleoprotein R OS=Sus scrofa OX=9823 GN=HNRNPR PE=1 SV=1	15	8	9	5	633	70.9	8.13	1.5837e+07	7.22056e+06	1.24059e+06	21.4
A0A8D1C4Y9	Proteasome activator subunit 4 OS=Sus scrofa OX=9823 GN=PSME4 PE=1 SV=2	3	5	5	5	1843	211.3	6.9	2.85273e+06			19.6
A0A4X1SHE0	Acidic leucine-rich nuclear phosphoprotein 32 family member E OS=Sus scrofa OX=9823 GN=ANP32E PE=1 SV=1	30	4	10	4	264	30.3	3.85	4.76055e+07	2.37712e+07	1.66368e+06	83.75
A0A4X1V2D0	Eukaryotic translation initiation factor 5A-1 OS=Sus scrofa OX=9823 GN=EIF5A PE=1 SV=2	39	4	15	4	154	16.8	5.24	8.07227e+07	1.98133e+07	4473029	79.5
A0A286ZY68	IF rod domain-containing OS=Sus scrofa OX=9823 GN=KRT6A PE=1 SV=3	49	32	62	4	565	60.5	8	9.91696e+07	1.79815e+08	3.54126e+07	67.5
P62936	Peptidyl-prolyl cis-trans isomerase A OS=Sus scrofa OX=9823 GN=PPIA PE=1 SV=2	41	4	7	4	164	17.9	7.81	2.43362e+07	3.45028e+06	1.91829e+06	60
A0A4X1VQV6	Heterogeneous nuclear ribonucleoprotein H isoform X6 OS=Sus scrofa OX=9823 GN=HNRNPH1 PE=1 SV=4	31	8	21	4	429	47.1	6.3	7.67578e+07	3.20882e+07	1.42644e+06	59
A0A4X1W3K3	Ribosomal protein S5 OS=Sus scrofa OX=9823 GN=RPS5 PE=1 SV=1	26	4	8	4	204	22.9	9.55	1.3321e+07	5.33908e+06	991791	57.75
A0A4X1VBM4	Matrin 3 OS=Sus scrofa OX=9823 GN=MATR3 PE=1 SV=1	10	4	9	4	897	100.1	6.04	1.27714e+07	4.92877e+06		53.75
A0A8D2BJ84	DAZ-associated protein 1 OS=Sus scrofa OX=9823 GN=DAZAP1 PE=1 SV=1	18	4	7	4	406	43.3	8.56	6.99675e+06	2.54059e+06	275841	53
A0A8D1D329	Ribosomal protein S14 OS=Sus scrofa OX=9823 GN=RPS14 PE=1 SV=1	43	4	6	4	151	16.3	10.05	1.9339e+07	1.70814e+06	9.0036e+06	52.25
P02550	Tubulin alpha-1A chain OS=Sus scrofa OX=9823 GN=TUBA1A PE=1 SV=1	75	21	60	4	451	50.1	5.06	3.68122e+08	1.33955e+08	2.14273e+08	50.75
A0A8D0RWN6	Proteasome 26S subunit, ATPase 4 OS=Sus scrofa OX=9823 GN=PSMC4 PE=1 SV=2	14	4	5	4	418	47.4	5.21	922378	771966	1.93472e+06	50.75
A0A4X1W9G8	F-box only protein 2 OS=Sus scrofa OX=9823 GN=FBXO2 PE=1 SV=2	15	4	5	4	297	33.8	4.37			5.35517e+07	47
C3S7K5	Protein S100 OS=Sus scrofa OX=9823 GN=S100A8 PE=1 SV=1	39	4	6	4	89	10.4	7.03	1.03645e+07	8.95573e+06		46.75
P02554	Tubulin beta chain OS=Sus scrofa OX=9823 PE=1 SV=1	77	20	46	4	445	49.9	4.81	1.11875e+08	4.02836e+07	1.04269e+08	46
A0A8D0THD4	Ubiquitin-ribosomal protein eS31 fusion protein OS=Sus scrofa OX=9823 GN=RPS27A PE=1 SV=1	41	4	24	4	156	18	10.14	5.14473e+08	2.07468e+08	1.43486e+08	45
A0A4X1URL0	Thrombospondin-1 OS=Sus scrofa OX=9823 GN=THBS1 PE=1 SV=2	4	4	4	4	1170	129.5	4.94			3.37196e+06	44.75
P28491	Calreticulin OS=Sus scrofa OX=9823 GN=CALR PE=2 SV=1	21	4	10	4	417	48.3	4.45	3.74813e+07	1.02305e+07	3.63541e+06	44.25
A0A8D0S2E4	Spermine synthase OS=Sus scrofa OX=9823 GN=SMS PE=1 SV=2	26	4	6	4	366	41.2	5.02	6.54936e+06	4.27588e+06		44
A0A5S8KKT9	Malate dehydrogenase OS=Sus scrofa OX=9823 GN=MDH1 PE=1 SV=1	22	4	5	4	354	38.7	7.3	1.11917e+07			43.5
K9IVK6	Large neutral amino acids transporter small subunit 1 OS=Sus scrofa OX=9823 GN=SLC7A5 PE=1 SV=2	13	5	7	4	502	54.8	7.72	2.36428e+07	3.12797e+06	636573	43.5
A0A5G2R8H0	TGF-beta activated kinase 1 (MAP3K7) binding protein 1 OS=Sus scrofa OX=9823 GN=TAB1 PE=1 SV=1	11	4	5	4	504	54.7	5.52		701937	2.9726e+06	43.5
A0A4X1U3B8	Tyrosine 3-monooxygenase/tryptophan 5-monooxygenase activation protein epsilon OS=Sus scrofa OX=9823 GN=YWHAE PE=1 SV=1	36	6	10	4	255	29.2	4.74	1.41533e+07	6.76595e+06	712172	43.25
P10173	Fumarate hydratase, mitochondrial OS=Sus scrofa OX=9823 GN=FH PE=1 SV=3	19	4	5	4	512	54.7	8.76	2.13152e+07	5.73982e+06		43
A0A8D1UM16	FACT complex subunit OS=Sus scrofa OX=9823 GN=SUPT16H PE=1 SV=1	7	4	6	4	1047	120	5.66	1.32629e+07	5.077e+06		43
A0A5G2QHL7	L-lactate dehydrogenase OS=Sus scrofa OX=9823 GN=LDHB PE=1 SV=1	21	5	11	4	334	36.6	6.25	4.18202e+07	2.82291e+07	5.18524e+06	42.75
Q9MZ15	Voltage-dependent anion-selective channel protein 2 OS=Sus scrofa OX=9823 GN=VDAC2 PE=1 SV=1	30	4	7	4	294	31.6	7.81	2.46183e+07	1.13769e+07		41.75
A0A4X1W7H9	ADP/ATP translocase 2 OS=Sus scrofa OX=9823 GN=SLC25A5 PE=1 SV=7	42	14	26	4	298	33	9.69	5.71988e+08	5.98717e+07	5.47609e+07	41.25
A0A480S1F9	Phosphoserine aminotransferase OS=Sus scrofa OX=9823 GN=PSAT1 PE=1 SV=2	26	4	8	4	370	40.5	7.66	2.42948e+07			41.25
A0A4X1T930	Eukaryotic translation initiation factor 6 OS=Sus scrofa OX=9823 GN=EIF6 PE=1 SV=1	40	4	8	4	245	26.6	4.68	1.43328e+07	4.14604e+06		41
A0A4X1SNQ9	Protein VAC14 homolog OS=Sus scrofa OX=9823 GN=VAC14 PE=1 SV=1	5	4	5	4	783	88	6.13	9.3733e+06	2.3388e+06		41
A0A8W4FF96	Acyl-CoA dehydrogenase family member 9 OS=Sus scrofa OX=9823 GN=ACAD9 PE=2 SV=1	10	4	5	4	513	56.4	7.87			1.98287e+06	40.5
A0A8D1K7G4	ubiquitinyl hydrolase 1 OS=Sus scrofa OX=9823 GN=USP34 PE=1 SV=2	1	4	4	4	3537	403	5.82	2.14939e+08	3.89758e+08	68487664	40
A0A8D0R3I1	Solute carrier family 38 member 1 OS=Sus scrofa OX=9823 GN=SLC38A1 PE=1 SV=1	7	4	8	4	488	54.2	7.02	3.51653e+07	1.74042e+07	777914	39.75
A0A8D1QVP9	Exocyst complex component 1 OS=Sus scrofa OX=9823 GN=EXOC1 PE=3 SV=1	4	4	4	4	879	100	6.6	1.37798e+07	7.60621e+06	39613268	39.75
A0A5G2QPW7	RAN binding protein 10 OS=Sus scrofa OX=9823 GN=RANBP10 PE=1 SV=1	8	4	4	4	620	67.2	6.77		7.15106e+06		37.25
A0A8D0TS76	Inosine-5'-monophosphate dehydrogenase 2 OS=Sus scrofa OX=9823 GN=IMPDH2 PE=1 SV=2	24	4	10	4	541	58.9	6.9	1.07198e+07	3.18439e+06		36.75
A0A480TLQ8	Phosphatidate cytidylyltransferase OS=Sus scrofa OX=9823 GN=CDS2 PE=2 SV=1	11	4	7	4	445	51.5	7.09	2.16501e+07	1.10858e+06		36.5
K9J6M1	Ras GTPase-activating-like protein IQGAP2 OS=Sus scrofa OX=9823 GN=IQGAP2 PE=1 SV=1	3	4	4	4	1575	181	5.39	9.98564e+06	4.67201e+06		36.25
P79381	Epoxide hydrolase 1 OS=Sus scrofa OX=9823 GN=EPHX1 PE=1 SV=1	8	4	4	4	454	52.4	7.25	4.394e+06	7.70168e+06	3749850	36
A0A4X1VTS2	Small ribosomal subunit protein uS17 OS=Sus scrofa OX=9823 GN=RPS11 PE=1 SV=3	19	4	5	4	158	18.4	10.3	3.63555e+06	2.75667e+06	1.30225e+07	36
P07802	cAMP-dependent protein kinase type I-alpha regulatory subunit OS=Sus scrofa OX=9823 GN=PRKAR1A PE=1 SV=1	20	6	6	4	380	42.9	5.35	2.57357e+06		6.40289e+06	35.25
A0A287AYT7	Protein transport protein Sec61 subunit alpha isoform 1 OS=Sus scrofa OX=9823 GN=SEC61A1 PE=1 SV=1	8	4	7	4	476	52.3	8.24	5.41227e+07	3.75663e+06		34.25
A0A4X1UUQ1	Acetyl-CoA acetyltransferase 1 OS=Sus scrofa OX=9823 GN=ACAT1 PE=1 SV=1	13	4	8	4	426	45.3	8.97	8.68165e+08	6.36082e+08	110799152	34.25
A0A287BCG7	Pyridoxal dependent decarboxylase domain containing 1 OS=Sus scrofa OX=9823 GN=PDXDC1 PE=1 SV=2	4	4	5	4	789	86.7	5.38	1.63966e+07	6.97986e+07	6.42399e+06	34.25
F1S2X6	FLVCR heme transporter 1 OS=Sus scrofa OX=9823 GN=FLVCR1 PE=1 SV=1	9	4	5	4	559	60.8	5.97	8.92894e+06	731762		33.75
A0A8D0ZGK5	Gamma-glutamylcyclotransferase OS=Sus scrofa OX=9823 GN=GGCT PE=1 SV=1	30	4	5	4	188	21.1	5.14		3.38457e+06		33.5
A0A8W4FC86	Sec1 family domain containing 1 OS=Sus scrofa OX=9823 GN=SCFD1 PE=2 SV=1	9	4	4	4	507	57.4	6.96	525899	1.05706e+07		32.75
A0A4X1T4S6	Eukaryotic translation initiation factor 2 subunit beta OS=Sus scrofa OX=9823 GN=EIF2S2 PE=2 SV=1	11	4	5	4	333	38.3	5.94	772947		7.92228e+06	32.25
A0A8D1L2V7	Trifunctional purine biosynthetic protein adenosine-3 OS=Sus scrofa OX=9823 GN=GART PE=2 SV=1	10	4	4	4	1010	108	6.77	3.46214e+06	2.16336e+06		31.75
A0A4X1SGI0	WD repeat domain 1 OS=Sus scrofa OX=9823 GN=WDR1 PE=1 SV=4	10	4	5	4	606	66.2	6.65	2.55558e+06	1.04628e+06	1.93912e+06	31.75
A0A4X1T6I4	Serine/threonine-protein phosphatase OS=Sus scrofa OX=9823 GN=PPP1CA PE=1 SV=1	16	4	5	4	330	37.5	6.33	1.17686e+06	247974	1.20714e+06	30.75
A0A0B8RVI6	SF3B1 protein OS=Sus scrofa OX=9823 GN=SF3B1 PE=1 SV=3	6	4	5	4	1304	145.8	7.09	2.63043e+06	1.08425e+07		30.75
A0A4X1W2L7	G protein nucleolar 3 like OS=Sus scrofa OX=9823 GN=GNL3L PE=1 SV=1	7	4	4	4	539	60.9	7.05		8.47298e+06		30.75
A0A287BBR6	Cystic fibrosis transmembrane conductance regulator OS=Sus scrofa OX=9823 GN=ABCC4 PE=1 SV=3	3	4	4	4	1325	149.3	8.19	2.79765e+06	652460		30.5
A0A4X1T6Q6	U2 snRNP associated SURP domain containing OS=Sus scrofa OX=9823 GN=U2SURP PE=1 SV=1	4	4	4	4	1029	118.3	8.54	2.89329e+06	6.26129e+07	2.40817e+06	30.5
Q29048	V-type proton ATPase catalytic subunit A OS=Sus scrofa OX=9823 GN=ATP6V1A PE=1 SV=2	14	4	5	4	617	68.3	5.52		3.58596e+06	2.34372e+06	30.25
A0A8D1IYA1	Nucleosome assembly protein 1 like 1 OS=Sus scrofa OX=9823 GN=NAP1L1 PE=1 SV=1	33	5	8	4	323	37.3	4.68	4.16741e+06		1.21522e+06	30
A0A4X1VYS8	Small ribosomal subunit protein uS5 OS=Sus scrofa OX=9823 GN=RPS2 PE=2 SV=1	19	4	6	4	293	31.2	10.24	1.80167e+07	9.70121e+06	2.07109e+06	29.25
A0A5K1VU58	Histone-binding protein RBBP4 OS=Sus scrofa OX=9823 GN=RBBP4 PE=1 SV=3	33	4	8	4	425	47.7	4.89	1.36424e+07	5.01041e+06	965090	29
A0A8D0W6R0	Protein transport protein sec16 OS=Sus scrofa OX=9823 GN=SEC16A PE=2 SV=1	2	4	4	4	2115	222.8	5.49	6.71163e+06	173786		28.75
A0A4X1UKE3	Myotubularin-related protein 5 OS=Sus scrofa OX=9823 GN=SBF1 PE=1 SV=4	2	4	4	4	1873	208.4	6.9	2.4343e+06		724171	27.5
A0A4X1V5Q2	Dihydrolipoyl dehydrogenase OS=Sus scrofa OX=9823 GN=DLD PE=2 SV=1	23	4	7	4	461	49.3	7.49	8.12919e+06	4.8042e+06	330631	26.25
F1SBP3	RNA helicase OS=Sus scrofa OX=9823 GN=DDX20 PE=2 SV=1	5	4	4	4	832	92.3	6.95	6.126e+06	3.07274e+06		26
A0A4X1TLE7	Mitotic arrest deficient 1 like 1 OS=Sus scrofa OX=9823 GN=MAD1L1 PE=1 SV=2	7	4	5	4	717	82.8	5.92	2.95828e+06			25.75
A0A4X1URN6	Importin 11 OS=Sus scrofa OX=9823 GN=IPO11 PE=1 SV=1	4	4	4	4	975	112.2	5.25		2.79112e+06		24.5
A0A8D1N0D3	E3 ubiquitin-protein ligase OS=Sus scrofa OX=9823 GN=HECTD1 PE=1 SV=3	2	4	4	4	2610	289.4	5.35	2.51815e+06			19.75
F2Z543	Prohibitin OS=Sus scrofa OX=9823 GN=PHB1 PE=2 SV=1	24	3	15	3	272	29.8	5.76	8.29774e+07	3.8992e+07	2.36752e+06	79.3333
A0A8D1WB63	Hydroxysteroid 17-beta dehydrogenase 10 OS=Sus scrofa OX=9823 GN=HSD17B10 PE=1 SV=3	23	3	11	3	293	30.8	7.78	2.99147e+07	1.23186e+07		77.3333
A0A480KVX2	Tubulin alpha chain OS=Sus scrofa OX=9823 PE=1 SV=1	61	20	58	3	450	50	5.07	1.3742e+07	6.09684e+06		75.6667
F1S1V1	Lupus La protein OS=Sus scrofa OX=9823 GN=SSB PE=2 SV=1	10	3	10	3	401	47.3	7.12	4.90409e+07	1.63865e+07	869398	71.6667
A0A480WY58	Replication protein A subunit OS=Sus scrofa OX=9823 PE=1 SV=2	8	3	4	3	616	68.1	7.21	1.18728e+07	1.8966e+06		67.6667
A0A8D0VI51	Superoxide dismutase [Cu-Zn] OS=Sus scrofa OX=9823 GN=SOD1 PE=1 SV=2	45	3	8	3	153	15.9	6.13	1.9866e+07	4.15864e+06		66.6667
P80031	Glutathione S-transferase P OS=Sus scrofa OX=9823 GN=GSTP1 PE=1 SV=1	24	3	6	3	207	23.5	5.97	2.04538e+07	5.65103e+06		64.6667
A0A8D1HIP0	Acidic leucine-rich nuclear phosphoprotein 32 family member A OS=Sus scrofa OX=9823 GN=ANP32A PE=1 SV=1	30	5	12	3	249	28.6	4.09	1.01736e+08	4.52724e+07	6.3651e+06	60.6667
A0A4X1V930	LUC7 like 2, pre-mRNA splicing factor OS=Sus scrofa OX=9823 GN=LUC7L2 PE=1 SV=2	10	3	9	3	392	46.5	10.01	1.03209e+07	5.76183e+06	298752	60
A0A8D0JV06	2'-deoxynucleoside 5'-phosphate N-hydrolase 1 OS=Sus scrofa OX=9823 GN=DNPH1 PE=1 SV=1	39	3	8	3	185	19.8	5.05	1.5345e+07	4.46439e+06	664091	59.6667
A0A287AL53	Abhydrolase domain containing 10, depalmitoylase OS=Sus scrofa OX=9823 GN=ABHD10 PE=1 SV=1	11	3	7	3	306	33.8	8.57	1.28555e+07	4.29447e+06	272170	59
A0A4X1W3S1	Apoptosis inducing factor mitochondria associated 1 OS=Sus scrofa OX=9823 GN=AIFM1 PE=1 SV=1	7	3	8	3	613	66.8	8.95	8.60901e+06	2.11558e+06	1.74421e+06	58.3333
Q29221	F-actin-capping protein subunit alpha-2 OS=Sus scrofa OX=9823 GN=CAPZA2 PE=1 SV=3	24	5	9	3	286	33	5.85			12238304	57.6667
A0A4X1VFS0	Solute carrier family 39 member 14 OS=Sus scrofa OX=9823 GN=SLC39A14 PE=1 SV=3	7	3	3	3	490	54	5.33	2.5035e+07	474255	4.6942e+06	56.3333
A0A8D0ZGL3	7-dehydrocholesterol reductase OS=Sus scrofa OX=9823 PE=2 SV=1	7	3	3	3	475	54.2	8.78	3.11048e+07	813465		55.3333
A0A4X1TSZ4	Fascin OS=Sus scrofa OX=9823 GN=FSCN1 PE=1 SV=3	11	3	4	3	493	54.7	7.24	1.31705e+06	1.69575e+06	1.36031e+06	54.6667
A0A287B3D7	Core histone macro-H2A OS=Sus scrofa OX=9823 GN=MACROH2A1 PE=1 SV=4	18	3	4	3	369	39.2	9.79	1.52745e+07	1.38523e+06		53.3333
A0A287AIG2	GDT1 family protein OS=Sus scrofa OX=9823 GN=TMEM165 PE=1 SV=1	17	3	5	3	326	35	7.02	2.30464e+07			52.3333
A0A8D1FUE7	Cyclin dependent kinase 1 OS=Sus scrofa OX=9823 GN=CDK1 PE=1 SV=3	16	4	6	3	309	35.4	8.4	7.29121e+06	4.90563e+06	3.21024e+06	51.3333
F1SM78	Myosin light chain 12B OS=Sus scrofa OX=9823 GN=MYL12B PE=1 SV=2	24	3	5	3	172	19.8	4.84		1.05747e+06	5.12466e+06	51
A0A8D1X752	Microtubule-associated protein OS=Sus scrofa OX=9823 GN=MAP4 PE=1 SV=3	5	3	8	3	1158	121	5.43	5.04637e+06			50
A0A4X1SP11	Transmembrane 9 superfamily member OS=Sus scrofa OX=9823 GN=TM9SF1 PE=2 SV=2	5	3	3	3	605	69	7.17	4.36066e+06			50
A0A287AAP2	Very-long-chain (3R)-3-hydroxyacyl-CoA dehydratase OS=Sus scrofa OX=9823 GN=HACD2 PE=1 SV=1	13	3	3	3	254	28.4	9.55	2.14258e+07	505460		49.6667
A0A8D0PIS1	Tyrosine--tRNA ligase OS=Sus scrofa OX=9823 GN=YARS1 PE=1 SV=4	12	3	7	3	528	59.1	7.05	1.82077e+07	2.51634e+06		49.3333
A0A8D1QLK2	Alpha-1,4 glucan phosphorylase OS=Sus scrofa OX=9823 GN=PYGB PE=1 SV=5	4	3	6	3	834	95	6.86	6.85326e+06	896101		49
A0A8D1YMG1	Asparagine synthetase [glutamine-hydrolyzing] OS=Sus scrofa OX=9823 GN=ASNS PE=1 SV=4	6	3	3	3	561	64.4	6.86	1.80467e+07		2.12488e+06	48.3333
A0A287ARY3	NADH-ubiquinone oxidoreductase 75 kDa subunit, mitochondrial OS=Sus scrofa OX=9823 GN=NDUFS1 PE=3 SV=1	9	3	8	3	740	80.8	6.64	3.4359e+06	2.96515e+06	326541	47.6667
A0A8W4FAD3	Small ribosomal subunit protein uS15 OS=Sus scrofa OX=9823 GN=RPS13 PE=1 SV=2	21	3	3	3	202	23.1	10.54	7.604e+06		1.12013e+07	46
Q6WSP6	10 kDa heat shock protein, mitochondrial OS=Sus scrofa OX=9823 GN=HSPE1 PE=1 SV=2	32	3	4	3	102	10.9	8.92	7.77439e+06	236684		46
A0A287B893	TSR1 ribosome maturation factor OS=Sus scrofa OX=9823 GN=TSR1 PE=1 SV=1	3	3	3	3	804	92	7.42		9.14725e+06		46
A0A5G2QJF0	Tubulin beta chain OS=Sus scrofa OX=9823 GN=TUBB6 PE=2 SV=1	39	8	17	3	391	43.1	4.84	2.06523e+06		3.9677e+06	45.3333
A0A8D0X9K1	Synaptic vesicle glycoprotein 2A OS=Sus scrofa OX=9823 GN=SV2A PE=2 SV=1	4	3	3	3	742	82.6	5.5	2.96799e+06	491038		45
A0A8D0IYN8	40S ribosomal protein S6 OS=Sus scrofa OX=9823 GN=RPS6 PE=1 SV=1	14	3	5	3	249	28.7	10.84	5.37899e+06	2.08354e+06	354940	45
A0A287BC27	LRR binding FLII interacting protein 2 OS=Sus scrofa OX=9823 GN=LRRFIP2 PE=3 SV=1	5	3	5	3	743	84.2	6.98	4.06738e+06		8.14869e+06	44.6667
C4MXZ1	ADP-ribosylation factor OS=Sus scrofa OX=9823 GN=ARF1 PE=1 SV=2	42	6	9	3	181	20.7	6.8	2.79698e+07	1.15054e+07	5.58854e+06	44.3333
F2Z5N0	Proteasome subunit alpha type OS=Sus scrofa OX=9823 GN=PSMA6 PE=1 SV=1	12	3	4	3	246	27.4	6.76	1.18677e+07	5.90685e+06	2218399	44.3333
A0A4X1TSH8	Annexin OS=Sus scrofa OX=9823 GN=ANXA2 PE=1 SV=1	13	3	4	3	179	20	5.97		3.92923e+06		44.3333
A0A4X1UMZ2	Protein disulfide-isomerase OS=Sus scrofa OX=9823 GN=PDIA4 PE=1 SV=2	6	3	4	3	646	73	5.07	5.44505e+06	969126		43.6667
A0A8D1IDW0	Heterogeneous nuclear ribonucleoprotein D OS=Sus scrofa OX=9823 GN=HNRNPD PE=1 SV=8	13	3	4	3	286	30.5	9.16	8.45668e+06		490234	42.6667
A0A0D5BWD2	Complement component 1 Q subcomponent-binding protein, mitochondrial OS=Sus scrofa OX=9823 GN=C1QBP PE=2 SV=1	30	3	6	3	281	31	4.84	4.40866e+06	1.76995e+06		41.6667
A0A4X1VPS5	Guanine nucleotide-binding protein-like 3 OS=Sus scrofa OX=9823 GN=GNL3 PE=1 SV=2	6	3	3	3	548	61.6	9.16	1.61299e+06	2.42968e+06	850314	41.3333
A0A286ZX29	Serpin family B member 12 OS=Sus scrofa OX=9823 GN=SERPINB12 PE=1 SV=1	6	3	3	3	425	48.3	5.53	796467	3.21236e+07	1.68365e+06	41.3333
I3LJR6	S-adenosylmethionine synthase OS=Sus scrofa OX=9823 GN=MAT2A PE=2 SV=1	15	3	4	3	366	40.6	6.04	1.08874e+07	7.1915e+06	3143625	40.6667
Q0QF01	Succinate dehydrogenase [ubiquinone] flavoprotein subunit, mitochondrial OS=Sus scrofa OX=9823 GN=SDHA PE=1 SV=2	12	3	4	3	664	72.8	7.39	3.99133e+06	817283		40.6667
A0A286ZN11	Trinucleotide repeat containing adaptor 6B OS=Sus scrofa OX=9823 GN=TNRC6B PE=1 SV=4	2	3	3	3	1832	193.5	6.76	4.42992e+06			40.6667
F1RJM4	TRAF-type zinc finger domain containing 1 OS=Sus scrofa OX=9823 GN=TRAFD1 PE=1 SV=1	7	3	3	3	581	65.1	5.29		3.22133e+06		39.6667
A0A4X1TYG0	Solute carrier family 27 member 4 OS=Sus scrofa OX=9823 GN=SLC27A4 PE=1 SV=1	4	3	3	3	643	72	8.47	5.71091e+06			39.6667
A0A4X1VWI8	Splicing factor 3a subunit 3 variant (Fragment) OS=Sus scrofa OX=9823 PE=2 SV=1	14	3	8	3	501	58.9	5.38	1.71849e+07	9.2025e+06	817705	39.3333
A0A4X1VNN0	Flap endonuclease 1 OS=Sus scrofa OX=9823 GN=FEN1 PE=2 SV=1	22	3	5	3	380	42.4	8.5	1.27668e+06		1.30006e+06	39.3333
Q29228	4-trimethylaminobutyraldehyde dehydrogenase OS=Sus scrofa OX=9823 PE=2 SV=1	13	3	6	3	494	54	6.06	1.41922e+07	4.1112e+06	1.05875e+06	39
A0A4X1W352	Calumenin OS=Sus scrofa OX=9823 GN=CALU PE=3 SV=1	21	3	3	3	315	37.1	4.59				39
F1SAM2	Desmocollin 1 OS=Sus scrofa OX=9823 GN=DSC1 PE=4 SV=1	5	3	4	3	843	93.8	5.53	6.72184e+06	1.36192e+07	1.15887e+06	39
P20303	Solute carrier family 2, facilitated glucose transporter member 1 OS=Sus scrofa OX=9823 GN=SLC2A1 PE=2 SV=1	6	3	3	3	492	54	9.47	7.02136e+06	746789		39
A0A8D2CH72	60S ribosomal protein L24 OS=Sus scrofa OX=9823 GN=RPL24 PE=1 SV=1	15	3	6	3	157	17.8	11.25	1.27529e+07	4.09641e+06	1.9934e+06	38.3333
A0A5K1TXL1	Plastin 3 OS=Sus scrofa OX=9823 GN=PLS3 PE=1 SV=1	10	3	7	3	595	66.6	5.94	1.01384e+07	350180	796630	38
A0A481C216	RuvB-like helicase OS=Sus scrofa OX=9823 GN=RUVBL2 PE=1 SV=3	19	3	4	3	463	51.2	5.64	4.59656e+06	5.95455e+06		38
A0A5G2R8Z5	IlvB acetolactate synthase like OS=Sus scrofa OX=9823 GN=ILVBL PE=1 SV=2	5	3	3	3	632	67.8	8.15			2.65231e+06	38
A0A8X9AEQ7	ABC-type antigen peptide transporter OS=Sus scrofa OX=9823 GN=TAP2 PE=3 SV=1	3	3	3	3	703	77.7	8.02	778874	7.82822e+06		37
A0A8D0Q2S5	Four and a half LIM domains 1 OS=Sus scrofa OX=9823 GN=FHL1 PE=1 SV=1	24	3	5	3	280	32	8.27	1.44447e+07	1.2665e+06		36.6667
A0A8D1WZ57	ubiquitinyl hydrolase 1 OS=Sus scrofa OX=9823 GN=USP24 PE=1 SV=3	2	3	4	3	2619	294.3	6.14	1.12051e+06			36.6667
A0A480LDU1	Small ribosomal subunit protein uS4 OS=Sus scrofa OX=9823 GN=RPS9 PE=1 SV=1	17	3	3	3	139	16.6	11.06	2.81661e+06			36.3333
A0A8D0III7	Tropomyosin 3 OS=Sus scrofa OX=9823 GN=TPM3 PE=2 SV=1	23	6	6	3	248	29	4.75			1.19712e+07	36
A0A480J826	Protein-glutamine gamma-glutamyltransferase E OS=Sus scrofa OX=9823 GN=TGM3 PE=1 SV=4	5	3	4	3	700	78.3	5.86	1.45038e+06	3.9421e+06	1.00256e+06	36
F1S3U9	Peroxiredoxin-1 OS=Sus scrofa OX=9823 GN=PRDX1 PE=2 SV=1	35	6	13	3	199	22.2	8.38	3.17103e+07	1.62419e+07	5.15893e+07	34.6667
A0A4X1TEA2	Adenine phosphoribosyltransferase OS=Sus scrofa OX=9823 GN=APRT PE=1 SV=2	32	3	9	3	180	19.6	6.02	5.86412e+06	2.80228e+06	745694	34.6667
A0A8D1H9J1	ClpB homolog, mitochondrial AAA ATPase chaperonin OS=Sus scrofa OX=9823 GN=CLPB PE=1 SV=1	10	5	5	3	704	78.4	9.01	1.32464e+06		6.417e+06	34
A0A8D1CMF5	RNA helicase OS=Sus scrofa OX=9823 GN=DDX19A PE=1 SV=1	18	3	5	3	390	43.8	8.07	4.35055e+06	1.80772e+06		34
A1XQU1	Proteasome subunit beta type-7 OS=Sus scrofa OX=9823 GN=PSMB7 PE=1 SV=1	26	3	4	3	277	30	7.68	3.77767e+06	1.82347e+06		33.6667
A0A4X1T2S3	HEAT repeat containing 5B OS=Sus scrofa OX=9823 GN=HEATR5B PE=2 SV=1	2	3	3	3	2070	224.6	7.18	1.26482e+06			33.6667
Q5G6V9	Cofilin-2 OS=Sus scrofa OX=9823 GN=CFL2 PE=1 SV=1	40	5	6	3	166	18.7	7.88			2.23383e+06	33.3333
A0A4X1UMT8	WD40 repeat-containing protein SMU1 OS=Sus scrofa OX=9823 GN=SMU1 PE=1 SV=2	17	3	3	3	513	57.5	7.18				33.3333
I3LEF1	eIF-2B GDP-GTP exchange factor subunit epsilon OS=Sus scrofa OX=9823 GN=EIF2B5 PE=1 SV=1	7	3	3	3	702	78.1	5.08	8.01302e+06		715237	32.6667
A0A8D1T9R3	Centrosomal protein 78 OS=Sus scrofa OX=9823 GN=CEP78 PE=1 SV=1	4	3	3	3	709	79.2	8.31	4.08299e+06			32.6667
A0A4X1W2T3	Large ribosomal subunit protein eL31 OS=Sus scrofa OX=9823 GN=RPL31 PE=1 SV=1	30	3	3	3	122	14.1	11			360718	32.3333
A0A4X1ST23	SCY1 like pseudokinase 2 OS=Sus scrofa OX=9823 GN=SCYL2 PE=1 SV=1	6	3	3	3	821	91.9	7.05			1.39843e+06	31.6667
A0A4X1UYR9	RB binding protein 7, chromatin remodeling factor OS=Sus scrofa OX=9823 GN=RBBP7 PE=1 SV=1	21	3	6	3	425	47.8	5.05	2.47225e+07	1.13187e+07		31
A0A4X1VWA9	ATP binding cassette subfamily B member 7 OS=Sus scrofa OX=9823 GN=ABCB7 PE=1 SV=1	3	3	3	3	712	78.1	9.13	1.19545e+07	411930		31
A0A5G2RBV3	Uridine 5'-monophosphate synthase OS=Sus scrofa OX=9823 GN=UMPS PE=1 SV=1	14	3	4	3	480	52.2	7.24	3.25424e+06	1.04438e+06		30.6667
A0A4X1TB98	Myosin ID OS=Sus scrofa OX=9823 GN=MYO1D PE=1 SV=1	2	3	3	3	965	111.5	9.39	172887	5.25011e+06		30.6667
P00889	Citrate synthase, mitochondrial OS=Sus scrofa OX=9823 GN=CS PE=1 SV=2	14	3	6	3	464	51.6	8.32	7.86978e+06	5.21802e+06		30.3333
A0A4X1W1X1	Glutamate rich WD repeat containing 1 OS=Sus scrofa OX=9823 GN=GRWD1 PE=1 SV=1	18	3	4	3	445	49.3	4.92	2.79295e+06	1.74499e+06		30.3333
I3LR44	Tubulin gamma chain OS=Sus scrofa OX=9823 GN=TUBG1 PE=1 SV=2	6	3	3	3	465	51.8	6.14			1.46359e+06	30.3333
A0A8D1Q9F8	Glutathione reductase OS=Sus scrofa OX=9823 GN=GSR PE=1 SV=2	15	3	4	3	519	56.2	8.5	5.27696e+07	2.9896e+07		30
A0A4X1SL96	Conserved oligomeric Golgi complex subunit 1 OS=Sus scrofa OX=9823 GN=COG1 PE=2 SV=1	3	3	3	3	939	104.4	7.21	768247	4.42939e+06		29.6667
A0A8D0SL11	DnaJ homolog subfamily C member 10 OS=Sus scrofa OX=9823 GN=DNAJC10 PE=1 SV=1	11	3	3	3	748	86.2	7.69			638614	29.3333
A0A4X1VGT1	Ubiquitin thioesterase OS=Sus scrofa OX=9823 GN=OTUB1 PE=1 SV=2	15	3	3	3	280	32.3	5				29
Q6QAT0	Large ribosomal subunit protein eL32 OS=Sus scrofa OX=9823 GN=RPL32 PE=1 SV=1	23	3	3	3	135	15.9	11.44	1.20406e+08	2.11064e+07	14256880	29
A0A8D1RDM4	La ribonucleoprotein 4 OS=Sus scrofa OX=9823 GN=LARP4 PE=1 SV=3	6	3	3	3	724	80.4	6.61		1.8643e+06		28.6667
A0A8D1V5I8	Scavenger receptor class B member 1 OS=Sus scrofa OX=9823 GN=SCARB1 PE=1 SV=1	6	3	3	3	484	54.5	7.85	5.85541e+06	5.6895e+06		28.6667
A0A287A4R1	Actin beta like 2 OS=Sus scrofa OX=9823 GN=ACTBL2 PE=1 SV=2	27	8	27	3	385	42.8	5.59			1.13229e+07	28.3333
A0A8D1QRR4	Talin 1 OS=Sus scrofa OX=9823 GN=TLN1 PE=1 SV=3	3	3	3	3	2541	269.8	6.07				28.3333
A0A8D0R7A1	Ribosomal biogenesis protein LAS1L OS=Sus scrofa OX=9823 GN=LAS1L PE=1 SV=2	4	3	3	3	722	83.3	4.73	6.1827e+06	5.18327e+06		28.3333
A0A286ZMW4	Heat shock protein 105 kDa OS=Sus scrofa OX=9823 GN=HSPH1 PE=3 SV=1	5	3	4	3	815	92	5.55	1.77916e+06	5.04845e+06	545139	27.6667
A0A4X1W0P2	S100 calcium binding protein A9 OS=Sus scrofa OX=9823 GN=S100A9 PE=1 SV=1	31	3	3	3	144	15.9	6.13	2.77583e+06	2.51838e+06	1.59523e+06	27
A0A5G2RCZ1	3-oxoacid CoA-transferase 1 OS=Sus scrofa OX=9823 GN=OXCT1 PE=1 SV=1	21	3	5	3	334	36.8	6.74	5.46063e+06	2.70149e+06		26.3333
A0A287BAX3	FRY like transcription coactivator OS=Sus scrofa OX=9823 GN=FRYL PE=1 SV=2	1	3	3	3	3013	339.4	5.58	850911			26.3333
Q95JC8	Arginase-1 OS=Sus scrofa OX=9823 GN=ARG1 PE=1 SV=2	9	3	4	3	322	35	7.21	4.88676e+06	1.27976e+07	4.17509e+06	26
A0A8D1TW92	Twinfilin-1 OS=Sus scrofa OX=9823 GN=TWF1 PE=1 SV=3	11	4	4	3	350	40.3	6.96			5.17227e+06	25.3333
A0A480TXZ6	Eukaryotic translation initiation factor 3 subunit I OS=Sus scrofa OX=9823 GN=EIF3I PE=1 SV=1	15	3	5	3	325	36.4	5.64	7.02707e+06	2.73783e+06		24.6667
A0A5G2QHP2	Receptor protein-tyrosine kinase OS=Sus scrofa OX=9823 GN=ERBB2 PE=1 SV=1	3	3	3	3	1055	116.8	6.54	8.5089e+06	1.84735e+06	572636	24.3333
A0A287BKB0	ORC ubiquitin ligase 1 OS=Sus scrofa OX=9823 GN=OBI1 PE=1 SV=1	4	3	4	3	719	80.4	5.72	2.96963e+06	3.69621e+07		24
A0A4X1TCB0	60S ribosomal protein L13 OS=Sus scrofa OX=9823 GN=RPL13 PE=1 SV=4	12	3	3	3	211	24.3	11.65	5.53968e+06	533161	2.07307e+06	24
A0A4X1U7J3	ATP-citrate synthase OS=Sus scrofa OX=9823 GN=ACLY PE=2 SV=1	6	3	3	3	830	91.1	7.94		403890	1.44914e+06	23.3333
F1RH60	AP-2 complex subunit alpha OS=Sus scrofa OX=9823 GN=AP2A1 PE=1 SV=3	3	3	3	3	977	107.6	7.03	6.96411e+06	3.91611e+06		23
A0A4X1UYP1	Vacuolar protein sorting-associated protein 51 homolog OS=Sus scrofa OX=9823 GN=VPS51 PE=1 SV=2	4	3	3	3	781	85.9	6.47				22.6667
A0A286ZU66	ATP-dependent 6-phosphofructokinase OS=Sus scrofa OX=9823 GN=PFKM PE=2 SV=1	4	3	3	3	749	81.9	7.62	4.99756e+06			22.6667
A0A8D0S7P4	Torsin 1A interacting protein 1 OS=Sus scrofa OX=9823 GN=TOR1AIP1 PE=1 SV=1	11	3	4	3	582	65.7	7.06	1.78933e+06	1.38933e+06		22.3333
A0A8D0QMD9	Transforming growth factor beta regulator 4 OS=Sus scrofa OX=9823 GN=TBRG4 PE=2 SV=1	5	3	3	3	632	71.2	7.3			5.00681e+06	22
A0A287AM25	Metal transporter OS=Sus scrofa OX=9823 GN=CNNM2 PE=1 SV=2	3	3	3	3	875	96.5	6.38	1.72212e+06	2.07232e+06	1.68919e+06	22
A0A4X1UQB4	Ankyrin repeat and LEM domain containing 2 OS=Sus scrofa OX=9823 GN=ANKLE2 PE=2 SV=1	4	3	3	3	900	98.5	6.81	585441	2.7029e+06		21.3333
B8Y7D3	Nucleolar complex protein 3 homolog OS=Sus scrofa OX=9823 GN=NOC3L PE=1 SV=1	4	3	3	3	799	92.5	9.17	5.48832e+06	5.76299e+06		18.6667
A0A8D0ICM4	Protein phosphatase 6 regulatory subunit 3 OS=Sus scrofa OX=9823 GN=PPP6R3 PE=1 SV=1	4	3	3	3	826	93	4.63	1.54255e+06	2.02878e+06		18.6667
A0A4X1VUG2	Basigin (Ok blood group) OS=Sus scrofa OX=9823 GN=BSG PE=1 SV=8	36	3	3	3	189	20.5	5.05	4.60932e+06	2.21503e+06	4.64513e+06	18
A0A8D0JXS7	Coronin OS=Sus scrofa OX=9823 GN=CORO2B PE=1 SV=4	6	3	3	3	475	54.3	8.27			771126	18
B4XH83	Stromal interaction molecule 1 OS=Sus scrofa OX=9823 GN=STIM1 PE=2 SV=1	6	3	3	3	685	77.1	6.67	6.29737e+06	735276		16.6667
A0A8D0SQB6	Heterogeneous nuclear ribonucleoprotein A/B OS=Sus scrofa OX=9823 GN=HNRNPAB PE=1 SV=2	9	3	4	3	327	35.6	8.21	1.15923e+07	2.46398e+06	950850	15.3333
F1SJY6	Catenin delta 1 OS=Sus scrofa OX=9823 GN=CTNND1 PE=1 SV=2	4	3	3	3	920	103.1	6.87	674632	1.71767e+06		14
A0A4X1VKC6	NADH dehydrogenase [ubiquinone] iron-sulfur protein 2, mitochondrial OS=Sus scrofa OX=9823 GN=NDUFS2 PE=1 SV=2	10	2	3	2	463	52.5	7.55	1.58142e+07	7.2123e+06	291345	83
A0A8D0S9L3	Exosome component 7 OS=Sus scrofa OX=9823 GN=EXOSC7 PE=1 SV=3	17	2	4	2	291	31.9	5.19	1.82495e+07	1.85588e+07	3.15834e+06	77.5
P00348	Hydroxyacyl-coenzyme A dehydrogenase, mitochondrial OS=Sus scrofa OX=9823 GN=HADH PE=1 SV=3	20	2	7	2	314	34.2	8.85	2.89699e+07	1.90552e+07		76.5
A0A287BKR2	Serine hydroxymethyltransferase OS=Sus scrofa OX=9823 GN=SHMT2 PE=1 SV=3	13	4	10	2	504	56.1	8.53	2.26212e+07	7.4215e+06	324826	75.5
A0A8D1TC77	Cell division cycle and apoptosis regulator 1 OS=Sus scrofa OX=9823 GN=CCAR1 PE=1 SV=1	4	2	5	2	1063	122.7	5.92	7.62989e+06	4.83839e+06	282654	70.5
A0A8W4F8R8	U6 snRNA-associated Sm-like protein LSm8 OS=Sus scrofa OX=9823 GN=LSM8 PE=1 SV=1	57	2	6	2	88	9.6	4.35	6.52896e+06	6.11713e+06	736877	69.5
A0A4X1V4S1	Pyruvate dehydrogenase E1 component subunit alpha OS=Sus scrofa OX=9823 GN=PDHA1 PE=1 SV=3	13	2	2	2	390	43.4	8.06				68.5
A0A8D1E688	Chromobox 1 OS=Sus scrofa OX=9823 GN=CBX1 PE=1 SV=8	19	2	4	2	169	19.4	5.02	2.39794e+07	7.63273e+06		68.5
A0A4X1UWL6	Profilin OS=Sus scrofa OX=9823 GN=PFN1 PE=1 SV=2	16	2	4	2	140	15	8.27	1.8448e+07	6.38928e+06	1.24365e+06	68.5
A0A5G2QZA1	14-3-3 protein theta OS=Sus scrofa OX=9823 GN=YWHAQ PE=1 SV=1	18	4	5	2	245	27.8	4.78				68
Q9TSX9	Peroxiredoxin-6 OS=Sus scrofa OX=9823 GN=PRDX6 PE=1 SV=3	17	2	5	2	224	25	6.38	3.04698e+07	7.23519e+06		66.5
A0A4X1SGW4	Vacuolar protein sorting-associated protein 16 homolog OS=Sus scrofa OX=9823 GN=VPS16 PE=1 SV=2	2	2	2	2	839	95	6.77	1.10821e+06			66
A0A4X1SVE4	leucine--tRNA ligase OS=Sus scrofa OX=9823 GN=LARS1 PE=1 SV=1	4	2	3	2	1123	128.5	7.87	7.04908e+06			65.5
P80276	Aldo-keto reductase family 1 member B1 OS=Sus scrofa OX=9823 GN=AKR1B1 PE=1 SV=3	13	2	7	2	316	35.9	6.98	2.4238e+07	7.51402e+06	870001	65
A0A4X1VH07	40S ribosomal protein S15a OS=Sus scrofa OX=9823 GN=RPS15A PE=1 SV=2	22	2	2	2	130	15.1	10.13	8.52047e+06	3.62536e+06	3.79199e+06	65
I3LAB6	Proteasome subunit alpha type OS=Sus scrofa OX=9823 GN=PSMA2 PE=1 SV=2	17	2	4	2	234	25.9	7.43	9.81075e+06	2.02238e+06		64.5
F1RKI3	Histidine triad nucleotide binding protein 1 OS=Sus scrofa OX=9823 GN=HINT1 PE=1 SV=2	20	2	6	2	126	13.7	6.95	5.57874e+07	2.68578e+07	1.77037e+06	63
A0A4X1WD90	RNA transcription, translation and transport factor protein OS=Sus scrofa OX=9823 GN=RTRAF PE=1 SV=1	12	2	4	2	244	28.1	6.65	4.33577e+06	491964		62.5
A0A4X1VK74	U4/U6 small nuclear ribonucleoprotein Prp31 OS=Sus scrofa OX=9823 GN=PRPF31 PE=1 SV=1	9	2	3	2	498	55.3	5.78	6.31284e+06	2.03457e+06		62.5
Q52I78	Nicotinamide phosphoribosyltransferase OS=Sus scrofa OX=9823 GN=NAMPT PE=1 SV=1	8	2	3	2	491	55.4	7.15	5.42624e+06			60.5
A0A4X1V758	Enoyl-CoA hydratase, short chain 1 OS=Sus scrofa OX=9823 GN=ECHS1 PE=2 SV=1	14	2	2	2	290	31.2	8.07				60.5
A0A8D1ND74	Coatomer subunit epsilon OS=Sus scrofa OX=9823 PE=2 SV=1	18	2	4	2	308	34.6	5.2		2.14155e+06		60
F1RV77	Ran-binding protein 9 OS=Sus scrofa OX=9823 GN=RANBP9 PE=1 SV=1	3	2	2	2	732	78	6.79		2.98047e+06		59.5
A0A8D1PPL2	Metaxin-2 OS=Sus scrofa OX=9823 GN=MTX2 PE=1 SV=1	24	2	4	2	211	24	5.27				56.5
A0A480K0D5	Cullin-associated NEDD8-dissociated protein 1 isoform 1 OS=Sus scrofa OX=9823 PE=1 SV=2	3	2	3	2	1230	136.4	5.78	9.62346e+06	2.60417e+06	258932	55.5
Q29024	Spliceosome RNA helicase DDX39B OS=Sus scrofa OX=9823 GN=DDX39B PE=1 SV=1	13	4	6	2	428	49	5.67	4.8415e+06	1.42088e+06	981395	54.5
Q29223	Large ribosomal subunit protein eL34 OS=Sus scrofa OX=9823 GN=RPL34 PE=1 SV=3	14	2	3	2	117	13.3	11.47	1.32148e+07	2.44227e+06	2310082	54.5
Q9MYY8	Thioredoxin reductase 1, cytoplasmic OS=Sus scrofa OX=9823 GN=TXNRD1 PE=1 SV=1	10	2	3	2	499	55	6.47	5.20982e+06	1.04498e+06		54
A0A4X1TXJ8	Large ribosomal subunit protein eL30 OS=Sus scrofa OX=9823 GN=RPL30 PE=1 SV=1	27	2	2	2	115	12.8	9.55				54
A0A8D0XGQ3	Stomatin like 2 OS=Sus scrofa OX=9823 GN=STOML2 PE=1 SV=1	18	2	5	2	310	33.5	5.63	2.45337e+06	3.84158e+06	298363	53
A0A4X1VEC8	Filamin B OS=Sus scrofa OX=9823 GN=FLNB PE=3 SV=1	2	3	4	2	2633	281.4	5.94		4.62974e+06		53
A0A8D1S5R0	Transgelin OS=Sus scrofa OX=9823 GN=TAGLN2 PE=1 SV=1	14	2	4	2	187	21	7.81	3.422e+07	7.22876e+06	4.33458e+06	53
A0A287BAG3	DNA fragmentation factor subunit alpha OS=Sus scrofa OX=9823 GN=DFFA PE=4 SV=1	22	2	3	2	267	29.2	4.61	2.24929e+06	1.4219e+06		52
A0A4X1SWN4	Platelet activating factor acetylhydrolase 1b catalytic subunit 2 OS=Sus scrofa OX=9823 GN=PAFAH1B2 PE=1 SV=1	24	2	4	2	229	25.6	5.92	1.80004e+07		460447	52
A0A4X1VZ33	Adenylate kinase 2 OS=Sus scrofa OX=9823 GN=AK2 PE=1 SV=1	19	2	5	2	164	17.6	7.18	1.82808e+07	6.16378e+06		51.5
A0A4X1W4P4	Immunity related GTPase Q OS=Sus scrofa OX=9823 GN=IRGQ PE=1 SV=1	6	2	3	2	618	63	4.88	1.00275e+06	378514		51.5
Q06AS6	G protein subunit alpha i2 OS=Sus scrofa OX=9823 GN=GNAI2 PE=1 SV=3	7	2	3	2	355	40.5	5.54	2.04706e+06	1.52946e+06	301792	51.5
A0A4X1VF13	EWS RNA binding protein 1 OS=Sus scrofa OX=9823 GN=EWSR1 PE=1 SV=1	5	2	2	2	618	64.9	9.38	5.39362e+06	429788		51.5
I3LS70	Importin subunit alpha OS=Sus scrofa OX=9823 GN=KPNA2 PE=1 SV=1	9	2	4	2	529	58	5.4		1.26839e+06	497344	51
A0A4X1U8B9	Glycerol-3-phosphate acyltransferase 4 OS=Sus scrofa OX=9823 GN=GPAT4 PE=1 SV=1	5	2	2	2	456	52.1	9.19	6.04724e+06			51
A0A287AJQ2	Phosphoglycerate mutase OS=Sus scrofa OX=9823 GN=PGAM1 PE=1 SV=2	17	2	6	2	254	28.8	7.18	3.13165e+07	1.50905e+07	2.09796e+06	50
A0A8X9AEI6	ATP synthase subunit gamma OS=Sus scrofa OX=9823 GN=ATP5F1C PE=2 SV=1	15	2	5	2	297	32.9	9.11	1.21017e+07	3.10136e+06	195955	49
A0A4X1U700	Large ribosomal subunit protein uL11 OS=Sus scrofa OX=9823 GN=RPL12 PE=1 SV=1	15	2	3	2	165	17.8	9.42	1.33061e+06		3.45445e+06	49
A0A4X1WBB9	Uroporphyrinogen decarboxylase OS=Sus scrofa OX=9823 GN=UROD PE=1 SV=1	16	2	3	2	299	33.4	7.37	2.3763e+06	719206		48.5
A0A8D1QGH8	Apoptotic chromatin condensation inducer 1 OS=Sus scrofa OX=9823 GN=ACIN1 PE=1 SV=2	2	2	3	2	1333	150.5	6.43	4.17495e+06			48.5
A0A4X1TS28	3'(2'),5'-bisphosphate nucleotidase 1 OS=Sus scrofa OX=9823 GN=BPNT1 PE=1 SV=1	24	2	4	2	246	26.6	5.22	6.01501e+06	2.87514e+06	443412	48
A0A4X1VA11	Annexin OS=Sus scrofa OX=9823 GN=ANXA5 PE=1 SV=1	23	2	3	2	261	29.5	4.94	3.31592e+06			48
A0A287B9V7	Structural maintenance of chromosomes protein OS=Sus scrofa OX=9823 GN=SMC1A PE=1 SV=2	3	2	3	2	1233	143.2	7.64	4.60252e+06	1.62832e+06	184878	47.5
A0A8D0IHP9	Far upstream element-binding protein 1 OS=Sus scrofa OX=9823 GN=FUBP1 PE=1 SV=3	5	3	4	2	643	67.5	7.61		3.07908e+06		47.5
A0A4X1VUH0	Enoyl-CoA delta isomerase 1, mitochondrial OS=Sus scrofa OX=9823 PE=1 SV=1	15	2	5	2	302	33.1	8.54	5.01814e+06	1.67118e+06	569414	47
A0A8D1HFQ7	Phosphatidylinositol 3-kinase regulatory subunit alpha OS=Sus scrofa OX=9823 GN=PIK3R1 PE=1 SV=2	5	3	3	2	724	83.6	6.16	4.0557e+06	3.38147e+06		46.5
A0A4X1UZU9	Isocitrate dehydrogenase [NADP] OS=Sus scrofa OX=9823 GN=IDH1 PE=1 SV=2	11	2	4	2	414	46.8	7.01	4.33832e+06	2.56621e+06	390865	46.5
A0A8W4FLD9	Synaptotagmin binding cytoplasmic RNA interacting protein OS=Sus scrofa OX=9823 GN=SYNCRIP PE=2 SV=1	11	5	8	2	465	52	6.71	7.59581e+06	2.98694e+06		46
A0A287ARU4	S-phase kinase-associated protein 1 OS=Sus scrofa OX=9823 GN=SKP1 PE=1 SV=1	20	2	4	2	165	18.9	4.58	8.9785e+06	1.88277e+06	366828	45.5
A0A8W4F9P0	TAR DNA-binding protein 43 OS=Sus scrofa OX=9823 GN=TARDBP PE=1 SV=1	13	2	4	2	295	33.3	6.44	4.69826e+06	2.90229e+06		45.5
E7EI20	Rho GDP dissociation inhibitor alpha OS=Sus scrofa OX=9823 GN=ARHGDIA PE=1 SV=3	29	2	5	2	204	23.4	5.11	2.29918e+07	7.96098e+06		45
Q6SA96	Small ribosomal subunit protein uS12 OS=Sus scrofa OX=9823 GN=RPS23 PE=1 SV=1	28	2	2	2	143	15.8	10.23	4.54305e+06	4.04481e+06	1.86816e+06	45
A0A8D1XC55	N-acetylglucosamine-1-phosphotransferase subunits alpha/beta OS=Sus scrofa OX=9823 PE=1 SV=1	2	2	2	2	1257	143.3	7.17	2.63583e+06	9.80328e+06	814462	45
A0A4X1SLJ1	40S ribosomal protein S25 OS=Sus scrofa OX=9823 GN=RPS25 PE=1 SV=1	15	2	4	2	125	13.7	10.11	4.93367e+06	2.76682e+06	2.46668e+06	45
A0A4X1SZV0	Microtubule-associated protein RP/EB family member 1 OS=Sus scrofa OX=9823 GN=MAPRE1 PE=2 SV=1	24	2	3	2	268	30	9.26	4.47685e+06	2.48996e+06	288496	44.5
A0A8D1WAE7	Cationic amino acid transporter C-terminal domain-containing protein OS=Sus scrofa OX=9823 GN=SLC7A1 PE=2 SV=1	3	2	2	2	629	67.8	5.33	3.66978e+06	3.32395e+06		44.5
A0A4X1W6M8	Lysosomal associated membrane protein 2 OS=Sus scrofa OX=9823 GN=LAMP2 PE=1 SV=2	7	2	3	2	412	45.1	5.63	1.51671e+06	758362		44.5
A0A287A228	ER lumen protein-retaining receptor OS=Sus scrofa OX=9823 GN=KDELR2 PE=1 SV=1	9	2	3	2	212	24.5	8.72	6.42384e+07	3.24858e+06		44
A0A287A6C9	Sodium/myo-inositol cotransporter OS=Sus scrofa OX=9823 GN=SLC5A3 PE=1 SV=2	3	2	2	2	718	79.6	7.27	1.9348e+06	489942		44
A0A5S8LC35	Cystatin A OS=Sus scrofa OX=9823 GN=CSTA PE=1 SV=1	30	2	2	2	103	11.7	7.24	6.29914e+06	675332		44
A0A4X1VU00	Small nuclear ribonucleoprotein U5 subunit 40 OS=Sus scrofa OX=9823 GN=SNRNP40 PE=1 SV=1	17	2	3	2	358	39.4	8.1				43.5
A0A8D0J405	N(6)-L-threonylcarbamoyladenine synthase OS=Sus scrofa OX=9823 GN=OSGEP PE=1 SV=1	11	2	4	2	335	36.4	6.35	4.20901e+06	1.48109e+06		43.5
B6V6V4	Zinc transporter OS=Sus scrofa OX=9823 GN=SLC30A7 PE=2 SV=1	7	2	2	2	376	41.5	6.95	1.39192e+06			43.5
A0A287BRG3	Splicing factor proline and glutamine rich OS=Sus scrofa OX=9823 GN=SFPQ PE=2 SV=2	6	3	4	2	664	71.6	8.82	9.43794e+06	1.9175e+06		43
F1S8D4	WD repeat domain 77 OS=Sus scrofa OX=9823 GN=WDR77 PE=1 SV=1	16	2	3	2	342	37	5.17	4.14e+06	1.13234e+06		43
A0A4X1T2D8	Coronin OS=Sus scrofa OX=9823 GN=CORO1B PE=1 SV=1	3	2	2	2	489	54.2	5.88			1900499	43
A0A8D0MFZ0	Trafficking from ER to golgi regulator OS=Sus scrofa OX=9823 GN=TFG PE=1 SV=2	11	2	3	2	401	43.5	5.1	6.20734e+06	3.00845e+06	312797	42.5
A0A4X1UK29	Large ribosomal subunit protein uL2 OS=Sus scrofa OX=9823 GN=RPL8 PE=1 SV=1	15	2	2	2	225	24.6	10.76	7.66078e+06	4.89167e+06		42.5
A1XQU9	Small ribosomal subunit protein uS10 OS=Sus scrofa OX=9823 GN=RPS20 PE=1 SV=1	19	2	2	2	119	13.3	9.94	385055		6.88743e+06	42.5
A0A4X1W036	Secretory carrier-associated membrane protein OS=Sus scrofa OX=9823 GN=SCAMP3 PE=1 SV=3	8	2	2	2	347	38.2	7.64	1.69468e+06			42.5
A0A4X1V915	Peroxiredoxin-4 OS=Sus scrofa OX=9823 GN=PRDX4 PE=1 SV=1	22	4	7	2	272	30.7	6.29	8.77713e+06	1.76952e+06	2.3858e+06	42
F1S5K0	Protein-serine/threonine phosphatase OS=Sus scrofa OX=9823 GN=PPM1B PE=2 SV=1	8	2	3	2	478	52.5	6.15			25667260	41.5
A0A8D0KCQ6	G3BP stress granule assembly factor 2 OS=Sus scrofa OX=9823 GN=G3BP2 PE=4 SV=1	9	2	5	2	448	50.7	5.38	5.20474e+06	2.54454e+06	2.51134e+06	41
A0A4X1V4M0	TIP41-like protein OS=Sus scrofa OX=9823 GN=TIPRL PE=1 SV=2	15	2	4	2	272	31.4	5.91	7.29057e+06	3.11957e+06		41
A0A480UNB4	Argininosuccinate synthase OS=Sus scrofa OX=9823 GN=ASS1 PE=1 SV=2	11	2	4	2	412	46.5	8.02	4.80805e+06	1.54779e+06		40.5
A0A8D0TID6	DnaJ heat shock protein family (Hsp40) member C9 OS=Sus scrofa OX=9823 GN=DNAJC9 PE=1 SV=1	14	2	4	2	260	30.2	5.73	1.84475e+06	672641	130966	40.5
A0A5G2QDJ5	FMR1 autosomal homolog 1 OS=Sus scrofa OX=9823 GN=FXR1 PE=2 SV=1	3	2	2	2	490	55.1	7.72	1.6877e+06	5.49349e+06		40.5
A0A8D0IT25	Centrosomal protein 170 OS=Sus scrofa OX=9823 GN=CEP170 PE=2 SV=1	1	2	2	2	1487	164.2	7.24	3.22921e+06	1.32233e+06		40.5
A0A8D0LU16	Lon protease homolog, mitochondrial OS=Sus scrofa OX=9823 GN=LONP1 PE=2 SV=1	6	2	3	2	916	102.6	6.67	9.15426e+06	1.53722e+06	329229	40
P49171	Small ribosomal subunit protein eS26 OS=Sus scrofa OX=9823 GN=RPS26 PE=3 SV=1	21	2	3	2	115	13	10.98	1.47788e+07	4.37506e+06	543800	40
A0A4X1V3C3	Small nuclear ribonucleoprotein Sm D3 OS=Sus scrofa OX=9823 GN=SNRPD3 PE=1 SV=1	33	2	6	2	126	13.9	10.32	1.60738e+07	4.58259e+06	5503498	39
A0A4X1WAZ8	40S ribosomal protein S8 OS=Sus scrofa OX=9823 GN=RPS8 PE=1 SV=2	12	2	2	2	208	24.2	10.32	4.77697e+06	1.85108e+06	2.0459e+06	39
A0A5G2QSC5	5'-3' exoribonuclease 1 OS=Sus scrofa OX=9823 GN=XRN1 PE=1 SV=1	1	2	2	2	1703	193.4	7.21	1.05834e+06			39
Q29201	Small ribosomal subunit protein uS9 OS=Sus scrofa OX=9823 GN=RPS16 PE=1 SV=1	12	2	3	2	146	16.4	10.23	5.07417e+06	2.12394e+06	6.44096e+06	39
G3DRF8	Proteasome subunit beta type-6 OS=Sus scrofa OX=9823 GN=PSMB6 PE=1 SV=4	9	2	3	2	239	25.4	4.92	1.84661e+06	1.14668e+06	457441	38.5
F2Z5L5	Histone H2A OS=Sus scrofa OX=9823 GN=H2AC20 PE=1 SV=4	33	4	11	2	129	14	10.9	5.89169e+07	1.46105e+07	1.19706e+07	38
A0A8D0TUB7	Ceramide synthase 2 OS=Sus scrofa OX=9823 GN=CERS2 PE=1 SV=2	8	2	2	2	366	43.2	9.25	1.37898e+07			38
A0A8W4FJX5	Cullin 3 OS=Sus scrofa OX=9823 GN=CUL3 PE=1 SV=2	3	2	2	2	768	89	8.48	2.08238e+06	288384		38
A0A4X1SJH7	Apoptosis inhibitor 5 OS=Sus scrofa OX=9823 GN=API5 PE=1 SV=3	8	2	4	2	524	59.1	7.34	2.7005e+06	963154		37.5
Q29380	Voltage-dependent anion-selective channel protein 3 OS=Sus scrofa OX=9823 GN=VDAC3 PE=1 SV=1	14	3	3	2	283	30.6	8.66	1.28627e+06		919688	37.5
A0A8W4FAC1	Scribble planar cell polarity protein OS=Sus scrofa OX=9823 GN=SCRIB PE=1 SV=1	1	2	2	2	1624	173.2	5.14	1.47187e+06			37
Q45FY6	Hypoxanthine-guanine phosphoribosyltransferase OS=Sus scrofa OX=9823 GN=HPRT1 PE=1 SV=2	11	2	3	2	218	24.6	6.68	3.07175e+06	1.0614e+06		36.5
A0A287AJ85	U1 small nuclear ribonucleoprotein 70 kDa OS=Sus scrofa OX=9823 GN=SNRNP70 PE=1 SV=2	4	2	4	2	437	51.5	9.94	2.04242e+06	2.90134e+06		36.5
A0A287BID4	Histone H2B OS=Sus scrofa OX=9823 GN=H2BC21 PE=1 SV=3	53	8	18	2	126	13.9	10.32	2.10299e+08	5.35756e+07	2.76056e+07	36
A0A4X1USU7	Adhesion G protein-coupled receptor L2 OS=Sus scrofa OX=9823 GN=ADGRL2 PE=1 SV=1	2	2	3	2	1163	130.7	7.01	1.68576e+06	2.57778e+06		36
A0A4X1TAH5	small monomeric GTPase OS=Sus scrofa OX=9823 GN=RAP1A PE=2 SV=1	21	2	2	2	184	21	6.67		2.04424e+06		36
A0A8D0II06	Cyclin-T1 OS=Sus scrofa OX=9823 PE=2 SV=1	2	2	2	2	728	80.4	8.69	1.9726e+06			36
Q19PY3	RNA-splicing ligase RtcB homolog OS=Sus scrofa OX=9823 GN=RTCB PE=1 SV=1	9	2	4	2	505	55.2	7.23	3.40585e+06	2.09983e+06	414864	35.5
A0A4X1VN64	Ceramide synthase 6 OS=Sus scrofa OX=9823 GN=CERS6 PE=1 SV=1	4	2	2	2	384	44.9	7.65	5.24441e+06	168491		35.5
D0G780	N-acetylneuraminic acid synthase OS=Sus scrofa OX=9823 GN=NANS PE=1 SV=2	14	2	4	2	359	40.2	6.74	1.40474e+07	5.45055e+06		35
A0A8D0J1Q0	Septin OS=Sus scrofa OX=9823 GN=SEPTIN7 PE=3 SV=1	14	2	2	2	384	44.9	8.22				35
A0A8D1SFV4	asparagine--tRNA ligase OX=9823 GN=NARS1 PE=1 SV=1	9	2	3	2	546	63.1	6.25			926076	34.5
A0A4X1TTA0	Tropomyosin 1 OS=Sus scrofa OX=9823 GN=TPM1 PE=1 SV=1	18	5	5	2	248	28.6	4.83			8.57589e+06	34
A0A8D0LYU2	Proteasome 26S subunit, non-ATPase 14 OS=Sus scrofa OX=9823 GN=PSMD14 PE=1 SV=1	16	2	2	2	310	34.8	6.52				34
A0A4X1U4Q1	Transportin 2 OS=Sus scrofa OX=9823 GN=TNPO2 PE=4 SV=1	10	8	9	2	887	100.4	4.98		2.77602e+06		33.5
F1SAN1	Caspase 14 OS=Sus scrofa OX=9823 GN=CASP14 PE=1 SV=2	7	2	4	2	242	27.7	5.58	5.40912e+06	5.79587e+06	1.19038e+06	33.5
A0A8D0PLQ9	BMS1 ribosome biosis factor OS=Sus scrofa OX=9823 GN=BMS1 PE=1 SV=1	2	2	2	2	1284	146.6	6.44	2.61347e+06	1.29324e+06	2.13285e+06	33.5
A0A480KH72	Dynamin-like 120 kDa protein, mitochondrial OS=Sus scrofa OX=9823 PE=4 SV=1	2	2	2	2	978	113.4	7.75	2.68004e+06	1.82362e+06		33.5
A0A4X1UGT6	40S ribosomal protein S7 OS=Sus scrofa OX=9823 GN=RPS7 PE=1 SV=1	18	2	2	2	194	22.1	10.1			2.61175e+06	33
A0A5G2QNL9	ATP-binding cassette sub-family E member 1 OS=Sus scrofa OX=9823 GN=ABCE1 PE=1 SV=1	5	2	2	2	604	67.9	8.34	792519	393699		33
F1SUU5	DnaJ homolog subfamily C member 16 OS=Sus scrofa OX=9823 GN=DNAJC16 PE=1 SV=1	4	2	2	2	595	68.9	7.15	2.05196e+06			33
A0A4X1TNA0	Tryptophan--tRNA ligase, cytoplasmic OS=Sus scrofa OX=9823 GN=WARS1 PE=1 SV=2	10	2	3	2	476	53.7	6.23		773423		32.5
A0A8D0I3M9	DNA replication licensing factor MCM3 OS=Sus scrofa OX=9823 GN=MCM3 PE=1 SV=3	5	2	3	2	737	82.2	6.15	775780			32.5
Q29195	Large ribosomal subunit protein uL16 OS=Sus scrofa OX=9823 GN=RPL10 PE=1 SV=1	19	2	2	2	214	24.6	11.81	874125		2.32642e+06	32.5
A0A4X1SYV7	Aspartate--tRNA ligase, cytoplasmic OS=Sus scrofa OX=9823 GN=DARS1 PE=3 SV=1	7	2	4	2	468	53.5	6.54	4.20685e+06	1.20307e+06	1.60601e+06	32
A0A8D0P0D8	Proteasome 26S subunit, ATPase 5 OS=Sus scrofa OX=9823 GN=PSMC5 PE=1 SV=1	20	3	3	2	385	43	6.18	1.46113e+06			31.5
A0A8D0LSH0	Large ribosomal subunit protein uL22 OS=Sus scrofa OX=9823 GN=RPL17 PE=1 SV=1	14	2	3	2	184	21.4	10.1	7.40687e+06			31
A0A8D0TVT9	Crystallin zeta OS=Sus scrofa OX=9823 GN=CRYZ PE=1 SV=1	16	2	3	2	296	31.6	8.88	1.5378e+06			31
A0A4X1U4D4	Eukaryotic translation initiation factor 2 subunit 1 OS=Sus scrofa OX=9823 GN=EIF2S1 PE=1 SV=3	14	2	3	2	315	36.1	5.08	1.42673e+06			31
A0A8D1AJX6	Plakophilin 1 OS=Sus scrofa OX=9823 GN=PKP1 PE=1 SV=2	3	2	2	2	727	80.7	9.13		4.8187e+06	536313	30.5
A0A287AEG2	DDB1 and CUL4 associated factor 1 OS=Sus scrofa OX=9823 GN=DCAF1 PE=1 SV=3	1	2	2	2	1507	169	5.06	3.51228e+06	688826		30.5
F2Z4Z8	G protein subunit beta 2 OS=Sus scrofa OX=9823 GN=GNB2 PE=1 SV=3	19	3	6	2	340	37.3	6	5.58995e+06	1.92018e+06		30
I3LB64	NOP56 ribonucleoprotein OS=Sus scrofa OX=9823 GN=NOP56 PE=1 SV=1	9	2	2	2	570	63.2	8.48	2.56956e+06	1.34414e+06		30
Q5MNU5	Sterol regulatory element-binding protein cleavage-activating protein OS=Sus scrofa OX=9823 GN=SCAP PE=1 SV=4	1	2	2	2	1279	140.1	6.86	2.25015e+06	495507		30
F1RUG0	TRNA-t(6)A37 methylthiotransferase OS=Sus scrofa OX=9823 GN=CDKAL1 PE=1 SV=1	4	2	2	2	578	65.2	7.46			545594	29.5
Q15B96	G protein-coupled receptor 177 OS=Sus scrofa OX=9823 GN=GPR177 PE=2 SV=2	3	2	3	2	21	2.3	7.09	1.15112e+07	1.36032e+07	442757	29.5
P23687	Prolyl endopeptidase OS=Sus scrofa OX=9823 GN=PREP PE=1 SV=2	6	2	3	2	710	80.8	5.86		1.07168e+06		29
A0A8D1WC92	40S ribosomal protein S27 OS=Sus scrofa OX=9823 GN=RPS27 PE=1 SV=3	23	2	3	2	84	9.5	9.45	5.18184e+06		2.4327e+06	29
F1SMI2	RING-type E3 ubiquitin transferase OS=Sus scrofa OX=9823 GN=TRIM32 PE=1 SV=2	4	2	2	2	652	71.8	6.98		3.28761e+06		28.5
P10775	Ribonuclease inhibitor OS=Sus scrofa OX=9823 GN=RNH1 PE=1 SV=2	10	2	3	2	456	49	4.82	7.16187e+06	1.59932e+06		28
A0A8W4FBS4	Aconitate hydratase, mitochondrial OS=Sus scrofa OX=9823 GN=ACO2 PE=3 SV=1	6	2	2	2	780	85.4	7.49	4.92547e+06	1.11291e+07	626090	28
A0A4X1WD88	Kinectin 1 OS=Sus scrofa OX=9823 GN=KTN1 PE=1 SV=1	2	2	3	2	1357	156.8	5.64				28
A0A8D0QA92	Zinc finger HIT-type containing 6 OS=Sus scrofa OX=9823 GN=ZNHIT6 PE=1 SV=1	4	2	2	2	471	53.4	5.8	737453	2.55654e+06		28
A5D9J3	ABC-type antigen peptide transporter OS=Sus scrofa OX=9823 GN=TAP1 PE=3 SV=1	3	2	2	2	746	80.6	7.99		614709		28
M3VH65	Mitochondrial mitofusin 1 OS=Sus scrofa OX=9823 GN=MFN1 PE=2 SV=1	2	2	2	2	741	84.2	6.37	3.28473e+06	1.43956e+06		27.5
A0A8D1G7C0	Dual specificity kinase OS=Sus scrofa OX=9823 GN=DYRK1A PE=1 SV=1	3	2	2	2	579	65.2	8.95	3.80271e+06	2.80883e+06		27.5
A0A8D1R3H4	Exostosin glycosyltransferase 2 OS=Sus scrofa OX=9823 GN=EXT2 PE=2 SV=1	3	2	2	2	718	82	6.55	3.06754e+06	224028		27
A0A4X1T4A7	Derlin OS=Sus scrofa OX=9823 GN=DERL1 PE=1 SV=1	7	2	2	2	251	28.8	9.51	3.83668e+06			26.5
A0A8D0XUT5	Integrator complex subunit 1 OS=Sus scrofa OX=9823 GN=INTS1 PE=1 SV=2	1	2	2	2	2189	243.4	6.13	4.75538e+06			26.5
A0A4X1W840	Protein-S-isoprenylcysteine O-methyltransferase OS=Sus scrofa OX=9823 GN=ICMT PE=1 SV=1	10	2	2	2	284	32	7.96	7.14442e+06			26
A0A8D1QAB9	60S ribosomal protein L36a OS=Sus scrofa OX=9823 GN=RPL36A PE=1 SV=1	12	2	2	2	142	16.4	10.43	5.79107e+06	1.91114e+06	702090	26
A0A8D1DKV3	Poly(U)-binding-splicing factor PUF60 OS=Sus scrofa OX=9823 GN=PUF60 PE=1 SV=1	4	2	2	2	499	54	5.34	2.14999e+06			26
A0A4X1VVJ4	Ezrin OS=Sus scrofa OX=9823 GN=EZR PE=2 SV=1	8	3	4	2	585	69.4	6.27	3.13146e+06	1.56249e+06		25.5
A0A8D0MNM8	TANK binding kinase 1 OS=Sus scrofa OX=9823 GN=TBK1 PE=1 SV=1	4	2	2	2	558	64.4	6.86	1.66936e+06			25.5
A0A4X1V5X0	Condensin-2 complex subunit D3 OS=Sus scrofa OX=9823 GN=NCAPD3 PE=1 SV=2	2	2	2	2	1493	168	7.5	4.12065e+06	279894		25
A0A5G2REY8	Ubiquinol-cytochrome c reductase core protein 2 OS=Sus scrofa OX=9823 GN=UQCRC2 PE=1 SV=1	14	2	2	2	445	47.3	9	2.17101e+06	2.48903e+06		25
P62272	Small ribosomal subunit protein uS13 OS=Sus scrofa OX=9823 GN=RPS18 PE=1 SV=3	13	2	2	2	152	17.7	10.99	468297		1.5481e+06	25
A0A286ZL51	Ribosomal protein L23a OS=Sus scrofa OX=9823 GN=RPL23A PE=1 SV=1	11	2	3	2	156	17.7	10.48	2.67842e+06	3.08733e+06	2.07449e+06	25
A0A8W4FJK9	Lysozyme OS=Sus scrofa OX=9823 GN=LYZ PE=1 SV=1	15	2	4	2	136	15.2	8.69	2.91319e+06	8.38064e+06		25
A0A8D0XX71	Cortactin OS=Sus scrofa OX=9823 GN=CTTN PE=4 SV=1	3	2	2	2	506	56.7	5.33	776743	935432	1280834	25
Q19KE2	Fatty acid binding protein 5 OS=Sus scrofa OX=9823 GN=FABP5 PE=1 SV=1	10	2	2	2	124	14	6.07	1.87595e+06	4.58233e+06		24.5
A0A8D0QRJ2	Thioredoxin domain-containing protein OS=Sus scrofa OX=9823 GN=PRDX3 PE=1 SV=3	17	2	2	2	260	28.4	7.78	5.74707e+06	661551		24
I3LA49	HECT and RLD domain containing E3 ubiquitin protein ligase 5 OS=Sus scrofa OX=9823 GN=HERC5 PE=1 SV=2	2	2	2	2	968	109.4	7.65		1.40973e+06		24
A0A8D0S7W1	Latent transforming growth factor beta binding protein 1 OS=Sus scrofa OX=9823 GN=LTBP1 PE=1 SV=2	24	2	2	2	1218	133.7	9.36	1.4194e+06			23.5
F1RQC5	La ribonucleoprotein 1, translational regulator OS=Sus scrofa OX=9823 GN=LARP1 PE=1 SV=2	2	2	2	2	1101	123.8	8.82	1.18758e+06	3.11806e+06		23.5
A0A4X1U682	Armadillo repeat containing 6 OS=Sus scrofa OX=9823 GN=SLC25A42 PE=1 SV=1	3	2	2	2	410	44.2	6.77			1.34426e+06	23.5
K7N7E7	Mannosyl-oligosaccharide glucosidase OS=Sus scrofa OX=9823 GN=MOGS PE=1 SV=1	3	2	2	2	839	92.5	8.35	2.6886e+06	2.06864e+06		23
A0A287APV2	Myosin XVIIIA OS=Sus scrofa OX=9823 GN=MYO18A PE=1 SV=3	2	2	2	2	2053	233	6.3				22.5
I3LG35	TRMT1-like protein OS=Sus scrofa OX=9823 GN=TRMT1L PE=1 SV=2	4	2	2	2	811	89.9	7.88		2.46785e+06		22.5
A0A4X1T2D1	TLE family member 3, transcriptional corepressor OS=Sus scrofa OX=9823 GN=TLE3 PE=1 SV=1	3	2	2	2	772	83.5	7.17	2.52716e+06	1.04161e+06		22.5
A0A4X1W383	Metal transporter OS=Sus scrofa OX=9823 GN=CNNM3 PE=1 SV=1	2	2	2	2	706	76.3	6.09	3.46364e+06	1.49548e+06		22.5
Q6QAQ1	Actin, cytoplasmic 1 OS=Sus scrofa OX=9823 GN=ACTB PE=1 SV=1	73	16	94	2	375	41.7	5.17	5.01192e+08	2.08664e+08	4.12385e+09	22
I3LI59	RNA-binding protein 8A OS=Sus scrofa OX=9823 GN=RBM8A PE=1 SV=1	18	2	3	2	174	19.9	5.72	2.27709e+07	9.73658e+06	1.32607e+06	22
A0A8D0IUZ0	Solute carrier family 7 member 6 OS=Sus scrofa OX=9823 GN=SLC7A6 PE=1 SV=3	9	3	3	2	515	56.8	5.88	4.59684e+06			21.5
A0A287A191	Desmocollin 2 OS=Sus scrofa OX=9823 GN=DSC2 PE=2 SV=1	3	2	2	2	911	101	5.27		2.14028e+06	723484	21.5
A0A0K1TQS4	S-(hydroxymethyl)glutathione dehydrogenase OS=Sus scrofa OX=9823 GN=ADH5 PE=2 SV=1	12	2	2	2	374	39.7	7.49	6.70259e+06	1.07699e+06		21.5
A0A8W4FGR5	Desmoglein 2 OS=Sus scrofa OX=9823 GN=DSG2 PE=1 SV=2	2	2	2	2	1119	122.7	5.24	2.24512e+06	1.64393e+06		21.5
I3LLY3	Actinin alpha 1 OS=Sus scrofa OX=9823 GN=ACTN1 PE=1 SV=2	13	10	11	2	895	103	5.41				21
A0A8D1IJ98	Dynamin GTPase OS=Sus scrofa OX=9823 GN=DNM2 PE=1 SV=2	5	2	2	2	719	81.4	7.44				21
A0A5G2Q6U4	Ankyrin repeat and KH domain containing protein 1 OS=Sus scrofa OX=9823 GN=ANKHD1 PE=1 SV=1	1	2	3	2	2481	263.1	5.01	3.38076e+06	844396		21
A0A287B042	Vacuole membrane protein 1 OS=Sus scrofa OX=9823 GN=VMP1 PE=1 SV=1	31	2	2	2	369	41.9	8.54	2.59223e+06			21
A0A286ZQZ4	L-2-hydroxyglutarate dehydrogenase OS=Sus scrofa OX=9823 GN=L2HGDH PE=2 SV=1	10	2	2	2	428	47.3	8.35				20.5
A0A4X1T3F6	C-terminal-binding protein 1 OS=Sus scrofa OX=9823 GN=CTBP1 PE=1 SV=1	16	2	2	2	122	13.1	6.38	1.32923e+07		1.81192e+06	20.5
A0A8D0W6X4	Nuclear coactivator domain-containing protein OS=Sus scrofa OX=9823 GN=NCOA4 PE=2 SV=1	3	2	2	2	614	69.7	6.11		1.12152e+06	646910	20.5
Q52NJ2	Ras-related protein Rab-1A OS=Sus scrofa OX=9823 GN=RAB1A PE=1 SV=3	24	3	3	2	205	22.6	6.21	3.48042e+06		1.81203e+06	20
F1RXS1	Tubulin gamma complex associated protein 6 OX=9823 GN=TUBGCP6 PE=1 SV=1	3	2	2	2	1383	151	6.87	2.62456e+06			20
I3L5V6	NAD(+) hydrolase SARM1 OS=Sus scrofa OX=9823 GN=SARM1 PE=1 SV=1	3	2	2	2	725	79.8	6.55		676287		20
F1RGW6	TAR (HIV-1) RNA binding protein 1 OS=Sus scrofa OX=9823 GN=TARBP1 PE=1 SV=1	1	2	2	2	1621	181.5	7.05	1.44091e+06		908409	20
A0A8D0RYJ6	Double-strand break repair protein OS=Sus scrofa OX=9823 GN=MRE11 PE=1 SV=1	17	2	3	2	575	65.6	5.44	1.53173e+06	812452		19.5
Q6SEG5	Ubiquitin carboxyl-terminal hydrolase isozyme L1 OS=Sus scrofa OX=9823 GN=UCHL1 PE=1 SV=2	15	2	2	2	223	24.9	5.48	4.06647e+06	1.37301e+06	1.83028e+06	19.5
A0A8D0I2W4	Phenylalanine--tRNA ligase beta subunit OS=Sus scrofa OX=9823 GN=FARSB PE=1 SV=3	6	2	3	2	589	66.2	6.84	1.33945e+06	1.01556e+06		19
A0A4X1W499	Proteasome 26S subunit, non-ATPase 10 OS=Sus scrofa OX=9823 GN=PSMD10 PE=1 SV=1	9	2	2	2	185	20.3	5.58	3.29995e+06	1.62076e+06		19
A0A8D0IM26	Mesoderm specific transcript OS=Sus scrofa OX=9823 GN=MEST PE=2 SV=1	6	2	2	2	326	37.6	9.7				19
A0A287BRL8	Myristoylated alanine rich protein kinase C substrate OS=Sus scrofa OX=9823 GN=MARCKS PE=2 SV=1	24	2	2	2	332	31.6	4.79	454508	1.98733e+06		18.5
A0A8D1A6A5	PRA1 family protein OS=Sus scrofa OX=9823 PE=2 SV=1	10	2	2	2	188	21.6	9.77	6.90385e+06	202630	477701	18.5
A0A4X1UVE2	Dual serine/threonine and tyrosine protein kinase OS=Sus scrofa OX=9823 GN=DSTYK PE=1 SV=2	2	2	2	2	929	105.4	6.74		1.84687e+06		18.5
A0A286ZS85	Proline rich coiled-coil 2C OS=Sus scrofa OX=9823 GN=PRRC2C PE=1 SV=4	2	5	5	2	2894	317	9.13	6.18255e+06	937288	1.80089e+06	18
A0A480QFB6	U3 small nucleolar RNA-associated protein 15 homolog OS=Sus scrofa OX=9823 PE=1 SV=3	7	2	2	2	518	58.4	9.11	1.12079e+06	585523		18
A0A5G2QG03	Major facilitator superfamily domain containing 1 OS=Sus scrofa OX=9823 GN=MFSD1 PE=1 SV=1	5	2	2	2	429	46.8	6.52	770249			18
A0A287B518	A-kinase anchor protein 10, mitochondrial OS=Sus scrofa OX=9823 GN=AKAP10 PE=1 SV=2	3	2	2	2	661	72.9	6.39		1.05143e+06		18
A0A8D0UFZ5	DnaJ homolog subfamily C member 13 OS=Sus scrofa OX=9823 GN=DNAJC13 PE=1 SV=5	1	2	2	2	2243	254.6	6.74	1.05027e+06			17.5
I3L9F2	Nucleolar complex protein 2 homolog OS=Sus scrofa OX=9823 GN=NOC2L PE=2 SV=1	2	2	2	2	749	84.8	5.62	933628	3.4079e+06		17.5
A0A8D0N0X0	YTH domain-containing family protein OS=Sus scrofa OX=9823 GN=YTHDC1 PE=1 SV=1	3	2	2	2	731	85	6.23		2.68807e+06		17.5
A0A4X1T8R1	Eukaryotic translation initiation factor 3 subunit H OS=Sus scrofa OX=9823 GN=EIF3H PE=2 SV=1	14	2	3	2	352	40	6.54	4.48274e+06	2.12922e+06		17
A0A4X1SFM3	Endoribonuclease Dicer OS=Sus scrofa OX=9823 GN=DICER1 PE=1 SV=2	2	2	2	2	1822	206.6	5.71	4.18356e+06			17
F1S827	Plasminogen activator inhibitor 1 RNA-binding protein isoform 1 OS=Sus scrofa OX=9823 GN=SERBP1 PE=4 SV=1	7	2	2	2	407	44.8	9.33	513934	1.16398e+06	1.12671e+06	16.5
A0A4X1SGH1	Regulation of nuclear pre-mRNA domain containing 2 OS=Sus scrofa OX=9823 GN=RPRD2 PE=1 SV=1	2	2	2	2	1459	155.8	7.42				16.5
A0A4X1VD74	Exportin 7 OS=Sus scrofa OX=9823 GN=XPO7 PE=3 SV=1	2	2	2	2	1044	119.2	6.13		3.2294e+06		16.5
A0A287BG70	Tropomodulin 2 OS=Sus scrofa OX=9823 GN=TMOD2 PE=1 SV=1	5	2	2	2	351	39.5	5.27	1.29401e+06		4.64414e+06	16.5
A0A286ZWZ7	Gem nuclear organelle associated protein 5 OS=Sus scrofa OX=9823 GN=GEMIN5 PE=2 SV=1	1	2	2	2	1507	168.5	6.62	1.13712e+06	1.59826e+06		16
A0A8D1TYU6	Septin OS=Sus scrofa OX=9823 GN=SEPTIN11 PE=1 SV=1	14	2	3	2	432	49.8	6.68				15.5
Q9GLP0	Integrin beta-1 OS=Sus scrofa OX=9823 GN=ITGB1 PE=1 SV=2	2	2	2	2	798	88.3	5.39	518854	2.23518e+06		15.5
F1SSU6	Vacuolar protein sorting-associated protein 18 homolog OS=Sus scrofa OX=9823 GN=VPS18 PE=1 SV=2	1	2	2	2	973	110.1	6.07		518924		14
