# Supplementary material for: Mass Spectrometry-Based Proteomic Analysis of Potential Host Proteins Interacting with GP5 in PRRSV-Infected PAMs
Source: Int J Mol Sci. 2024 Feb 28;25(5):2778. doi: 10.3390/ijms25052778 (PMC10932240; doi:10.3390/ijms25052778)
Supplement: Supplementary file 1 [file ijms-25-02778-s001.zip › Table S3.xlsx]

## Sheet: Sheet1
Table S3. Analysis of the proteins associated with antigen processing and presentation.
Accession	Description	Coverage	Unique Peptides	Peptides	PSMs	AAs	MW [kDa]	calc. pI	PRRSV-1	PRRSV-2	PRRSV-3	Average PRRSV	Mock-1	Mock-2	Mock-3	Average Mock	PRRSV/Mock
A5D9K9	Major histocompatibility complex, class II, DM alpha OS=Sus scrofa OX=9823 GN=SLA-DMA PE=3 SV=1	3	2	3	5	261	29	4.82	0.820081	0.727324	0.801517	0.782974	1.05256	0.95548	0.919867	0.975969	0.802253
A0A286ZSW6	Calnexin OS=Sus scrofa OX=9823 GN=CANX PE=1 SV=2	42	33	33	82	593	67.6	4.63	0.750381	0.739153	0.832782	0.774105	1.00881	0.982659	0.851909	0.947793	0.816745
A0A160EBY9	MHC class II antigen OS=Sus scrofa OX=9823 GN=SLA-DRA PE=2 SV=1	23	2	8	25	252	28.4	5.14	0.82873	0.783973	0.827542	0.813415	1.02793	0.988772	0.934107	0.983603	0.826975
P28491	Calreticulin OS=Sus scrofa OX=9823 GN=CALR PE=1 SV=3	70	9	31	118	417	48.3	4.46	0.762272	0.766732	0.757692	0.762232	1.0121	0.849604	0.876433	0.912712	0.835128
A5D9J7	Transporter 2, ATP-binding cassette, sub-family B (MDR/TAP) OS=Sus scrofa OX=9823 GN=TAP2 PE=3 SV=1	16	8	9	19	726	80.2	6.06	0.858698	0.86064	0.823262	0.847533	1.01511	0.901004	0.921217	0.945775	0.896125
A1XQU1	Proteasome subunit beta type-7 OS=Sus scrofa OX=9823 GN=PSMB7 PE=2 SV=2	15	4	4	6	277	30	7.3	1.14169	1.03904	1.09002	1.09025	1.25512	1.21175	1.10693	1.19127	0.915202
A0A4X1SGW4	Vacuolar protein sorting-associated protein 16 homolog OS=Sus scrofa OX=9823 GN=VPS16 PE=3 SV=1	24	13	13	16	839	94.9	6.92	1.01718	1.06553	1.01887	1.03386	1.17025	1.13006	1.03883	1.11305	0.928856
A0A4X1V406	Uncharacterized protein OS=Sus scrofa OX=9823 GN=TAP1 PE=3 SV=1	19	10	10	22	745	80.4	8.31	0.889578	0.828034	0.881144	0.866252	0.952891	0.91111	0.917513	0.927171	0.934296
A0A0B8RZY6	Vacuolar protein sorting-associated protein 18 homolog OS=Sus scrofa domesticus OX=9825 GN=VPS18 PE=3 SV=1	24	21	21	32	973	110	6.01	1.1227	1.19574	0.953609	1.09068	1.01628	1.17517	1.10939	1.10028	0.99128
